# Supplementary material for: Gut Microbiota’s role in lipoma development: evidence from mendelian randomization
Source: Front Genet. 2024 Nov 15;15:1430671. doi: 10.3389/fgene.2024.1430671 (PMC11604723; doi:10.3389/fgene.2024.1430671)
Supplement: Supplementary file 1 [file Table2.xlsx]

## Sheet: Supplementary Table S1
Supplementary Table S1. Detailed information of instrumental variables used in MR analyses(P < 1×10-5, clump_kb = 10000, clump_r2 = 0.001)
Bacterial taxa	chr	pos	SNP	Other_allele	Effect_allele	Beta	se	P-value	F
Actinomyces	6	67207371	rs34583783	T	G	0.126596	0.0268461	4.48529e-06	22.2371
Actinomyces	15	99492313	rs2715439	T	C	0.0746684	0.0164822	6.27e-06	20.5232
Actinomyces	10	4782841	rs4146653	A	G	0.0985224	0.0214182	4.49647e-06	21.1594
Actinomyces	6	133007480	rs35011108	G	A	0.232634	0.0512044	6.33832e-06	20.641
Actinomyces	6	169224781	rs4073240	A	G	0.0749687	0.0167368	7.94274e-06	20.0638
Actinomyces	10	127532121	rs7915461	C	T	0.18776	0.0401636	5.91984e-06	21.8544
Actinomyces	3	101352439	rs71315246	G	A	-0.0969809	0.021925	9.82978e-06	19.5655
Actinomyces	10	121356829	rs10787984	C	G	0.094316	0.0213513	9.62305e-06	19.5129
Adlercreutzia	4	171281359	rs7680684	T	C	-0.083381	0.0168901	9.76904e-07	24.3708
Adlercreutzia	1	201061818	rs2147798	G	C	0.0922959	0.0192121	1.39877e-06	23.0788
Adlercreutzia	5	94059857	rs80078995	T	A	-0.11324	0.0232586	1.57358e-06	23.7044
Adlercreutzia	18	75009770	rs2717140	T	C	-0.119225	0.0251081	2.04594e-06	22.548
Adlercreutzia	6	123909083	rs9490822	T	C	-0.0734512	0.0155789	2.54421e-06	22.2292
Adlercreutzia	5	31991834	rs12522517	T	A	-0.104884	0.0234695	4.41254e-06	19.9717
Adlercreutzia	7	48844151	rs13231526	A	C	0.143237	0.0311654	4.81355e-06	21.1234
Adlercreutzia	1	69444163	rs6664405	C	T	-0.0953084	0.0210752	5.23422e-06	20.4513
Adlercreutzia	10	135204950	rs1046175	G	C	0.112758	0.0255994	6.35889e-06	19.4015
Adlercreutzia	17	48864179	rs9915817	C	T	0.0749219	0.016833	8.21673e-06	19.8104
Adlercreutzia	3	105355971	rs55719207	A	G	-0.0699243	0.0158036	9.60505e-06	19.5769
Adlercreutzia	11	98386085	rs11604400	T	C	-0.102524	0.0234834	9.74463e-06	19.0604
Akkermansia	4	95027272	rs11729256	C	T	0.0750473	0.0150184	6.58393e-07	24.9702
Akkermansia	11	130280667	rs4936098	G	A	0.0649225	0.0135934	1.10359e-06	22.8105
Akkermansia	6	56341481	rs9349825	G	A	-0.0703407	0.0147133	2.59886e-06	22.8557
Akkermansia	4	100544188	rs74542928	C	T	0.112623	0.0236434	1.4802e-06	22.6898
Akkermansia	16	81063149	rs2602429	T	C	0.0745352	0.0156201	2.71569e-06	22.7695
Akkermansia	1	41074472	rs61779207	A	G	-0.0760539	0.0167769	6.32116e-06	20.5503
Akkermansia	1	105422565	rs11184341	C	G	0.0655855	0.0142236	4.06353e-06	21.2615
Akkermansia	10	5064327	rs4242783	A	G	0.0685454	0.0147701	2.99799e-06	21.5373
Akkermansia	18	49473635	rs117107102	G	A	0.204406	0.0431629	3.01139e-06	22.4268
Akkermansia	15	97570657	rs12908520	A	G	0.061772	0.0130954	2.26482e-06	22.2509
Akkermansia	12	130309670	rs111862613	C	T	0.0911199	0.0196748	3.39236e-06	21.4489
Akkermansia	20	31867840	rs941682	A	G	-0.0632957	0.0143777	9.17126e-06	19.3808
Alistipes	7	135778919	rs67281112	C	G	0.0634575	0.0137846	3.91578e-06	21.1923
Alistipes	1	19790706	rs67705352	G	T	-0.0532404	0.0110864	1.65123e-06	23.0622
Alistipes	7	62443498	rs11769002	A	G	-0.0528793	0.0109389	1.44962e-06	23.3683
Alistipes	11	17511427	rs7129639	A	C	-0.0524955	0.0109584	1.78422e-06	22.9484
Alistipes	9	14080129	rs1689282	C	A	-0.0520061	0.0113942	5.27578e-06	20.8325
Alistipes	5	177755179	rs11958296	G	A	-0.0981222	0.0218272	9.29574e-06	20.2087
Alistipes	21	40580258	rs8130320	G	A	-0.049002	0.010717	4.83612e-06	20.9064
Alistipes	11	130887552	rs2875322	C	T	-0.0580945	0.0131432	8.77703e-06	19.5373
Alistipes	10	127787142	rs2290844	T	C	0.0813969	0.0191632	9.10135e-06	18.0418
Alistipes	8	144428720	rs2450745	C	A	-0.080524	0.0184702	7.11836e-06	19.0068
Alistipes	9	112120264	rs62576416	C	T	0.0492647	0.0109733	7.50368e-06	20.1557
Alistipes	13	38057357	rs1107244	A	G	0.0758558	0.0171182	3.59059e-06	19.6363
Alistipes	17	52776479	rs34417064	G	A	-0.048202	0.0106868	7.00749e-06	20.3437
Alistipes	2	178000949	rs12990744	T	C	-0.0776618	0.0172986	8.20725e-06	20.1556
Alistipes	20	41191335	rs4810359	G	A	-0.0652428	0.0146155	7.49669e-06	19.9267
Allisonella	9	79110160	rs602075	G	A	0.168974	0.0296976	3.56575e-08	32.3742
Allisonella	9	100150556	rs35778461	T	C	0.146679	0.0297186	1.2063e-06	24.3601
Allisonella	2	33607071	rs6742198	A	G	0.149152	0.0316484	3.34514e-06	22.2102
Allisonella	5	114286707	rs1901739	G	T	0.115769	0.0248626	3.58801e-06	21.6814
Allisonella	7	137968010	rs76904847	A	G	0.148523	0.0334857	6.08751e-06	19.6731
Allisonella	12	28018998	rs35110698	C	T	-0.146322	0.0320852	5.72322e-06	20.7974
Allisonella	10	122413451	rs7898615	G	T	0.167966	0.0373586	8.87277e-06	20.2145
Allisonella	11	88632972	rs594561	T	C	0.112231	0.0251681	9.41103e-06	19.8849
Allisonella	18	75370866	rs685403	C	G	-0.175203	0.0404474	4.88394e-06	18.763
Alloprevotella	8	69994816	rs12675596	T	G	0.145669	0.0290678	9.63726e-07	25.1136
Alloprevotella	4	189076705	rs58212166	G	A	-0.161506	0.0359102	7.93614e-06	20.2274
Alloprevotella	21	40993008	rs34619204	A	G	-0.156037	0.0344392	8.8419e-06	20.528
Alloprevotella	3	79794395	rs17380632	T	A	0.125564	0.0280409	9.27121e-06	20.0515
Alloprevotella	3	152805600	rs4680035	G	A	-0.119599	0.0259446	4.99052e-06	21.2503
Alloprevotella	1	234126516	rs4364940	G	A	0.126418	0.0282207	8.58353e-06	20.0669
Alloprevotella	21	36053643	rs2154444	G	T	0.138234	0.0308961	8.36755e-06	20.0182
Anaerofilum	12	117811409	rs816292	C	T	-0.113003	0.02204	2.64038e-07	26.2877
Anaerofilum	2	191139151	rs79598899	T	C	0.182586	0.0357284	3.74728e-07	26.1159
Anaerofilum	1	247145690	rs4506496	A	G	0.10309	0.0212861	1.4866e-06	23.4552
Anaerofilum	3	129686434	rs712981	C	A	0.10076	0.0202902	6.83115e-07	24.6603
Anaerofilum	10	125294406	rs17105491	C	G	-0.193107	0.0411187	1.56819e-06	22.0557
Anaerofilum	11	1051715	rs10794359	C	T	-0.0953524	0.02006	2.23496e-06	22.5945
Anaerofilum	14	30991358	rs17096874	T	C	-0.126337	0.0268919	2.8603e-06	22.0708
Anaerofilum	17	6450532	rs356049	A	G	0.132603	0.0289802	6.55844e-06	20.9365
Anaerofilum	2	3838940	rs1563175	C	A	0.0923834	0.0202157	5.53848e-06	20.8838
Anaerofilum	2	76698142	rs17012738	G	T	0.0903417	0.0200239	7.24168e-06	20.3553
Anaerofilum	9	104339812	rs9299345	C	T	-0.1364	0.0302372	8.04309e-06	20.349
Anaerofilum	12	67167461	rs4244069	A	G	-0.146775	0.0326594	9.81202e-06	20.1969
Anaerostipes	16	77574020	rs7193624	T	C	0.0750642	0.0150723	5.35482e-07	24.803
Anaerostipes	10	117383184	rs2804244	G	A	-0.053089	0.0110983	2.04051e-06	22.8822
Anaerostipes	21	25873624	rs62215703	A	G	0.0644965	0.0136702	1.9777e-06	22.2599
Anaerostipes	2	228018671	rs2396460	C	T	-0.0512653	0.0109555	2.91088e-06	21.8967
Anaerostipes	9	13525082	rs3900776	A	G	-0.110013	0.0236302	2.74765e-06	21.6748
Anaerostipes	3	171100102	rs2014785	C	T	0.0515687	0.0112199	4.68061e-06	21.125
Anaerostipes	2	142774333	rs62157625	C	T	0.088573	0.0185548	1.44909e-06	22.7872
Anaerostipes	2	39351569	rs6726833	A	C	-0.0877497	0.0189408	3.32217e-06	21.4631
Anaerostipes	9	1582701	rs6474958	G	A	-0.0500065	0.0112001	6.74483e-06	19.9347
Anaerostipes	4	169690814	rs6854026	C	T	-0.0508482	0.0109075	3.19578e-06	21.732
Anaerostipes	19	1497547	rs78735375	C	A	-0.137429	0.0305304	5.33384e-06	20.2623
Anaerostipes	8	128397494	rs7823228	C	G	-0.0621085	0.0136614	5.84203e-06	20.6686
Anaerostipes	1	67595108	rs13376554	T	A	0.197389	0.0458642	7.72059e-06	18.5224
Anaerostipes	17	2850737	rs60983350	A	G	-0.0539901	0.0116575	4.42054e-06	21.4494
Anaerostipes	11	105615253	rs10502061	G	A	0.0835752	0.0192017	7.93539e-06	18.9442
Anaerotruncus	13	38058413	rs6563550	C	T	0.0877135	0.0176745	2.34517e-07	24.6286
Anaerotruncus	14	30607199	rs8005030	T	C	0.0554447	0.0117854	2.28298e-06	22.1324
Anaerotruncus	2	12200752	rs4669806	T	G	0.0576389	0.0122994	2.4206e-06	21.9616
Anaerotruncus	14	30418008	rs10150232	G	A	0.0567088	0.0124877	6.67667e-06	20.6222
Anaerotruncus	9	78630894	rs1272208	T	G	-0.0611743	0.0129831	4.27982e-06	22.2015
Anaerotruncus	8	74713100	rs12056802	G	C	0.0774194	0.0177178	6.12679e-06	19.0933
Anaerotruncus	11	89040226	rs11018566	G	A	-0.156465	0.0366032	6.13709e-06	18.2724
Anaerotruncus	4	172808992	rs7675045	T	A	-0.0497815	0.0110573	6.91883e-06	20.2691
Anaerotruncus	3	150855371	rs1431492	T	C	-0.0654996	0.0146188	7.35565e-06	20.0749
Anaerotruncus	6	165015261	rs9347879	C	T	0.050618	0.011049	4.22333e-06	20.9877
Anaerotruncus	2	211663702	rs17734739	C	T	0.0660052	0.014908	7.42772e-06	19.6027
Anaerotruncus	15	33459867	rs6494922	G	A	0.0903106	0.0202257	6.62362e-06	19.9376
Anaerotruncus	12	76523655	rs34449434	C	A	-0.0497004	0.0113402	9.85065e-06	19.2078
Anaerotruncus	14	77502546	rs7155595	A	C	0.0539336	0.0118903	7.54982e-06	20.5747
Anaerotruncus	4	88163243	rs115414803	C	A	-0.144356	0.0317524	6.83473e-06	20.6688
Anaerotruncus	11	54908652	rs2704155	A	T	-0.106235	0.0234815	5.4183e-06	20.4683
Bacteroides	3	10593224	rs6795673	T	C	0.0538565	0.0105251	3.37909e-07	26.1832
Bacteroides	6	29143451	rs28757219	A	T	0.0818398	0.0170319	1.2942e-06	23.089
Bacteroides	13	24910476	rs9507307	T	C	0.0604456	0.0129128	2.1271e-06	21.9124
Bacteroides	20	58605432	rs66474973	T	G	0.0812515	0.0164479	6.80966e-07	24.4029
Bacteroides	1	10644351	rs11585893	G	A	-0.0740746	0.0147633	1.79511e-06	25.175
Bacteroides	9	112855426	rs495004	G	C	-0.0607475	0.0129865	3.42092e-06	21.8811
Bacteroides	19	24342250	rs17619981	G	T	0.0880978	0.0187002	2.68683e-06	22.1941
Bacteroides	14	22045949	rs2023437	C	T	-0.0782325	0.0167634	5.01824e-06	21.7796
Bacteroides	3	77215327	rs66710942	T	C	0.0488038	0.0107412	5.86259e-06	20.6443
Bacteroides	6	41519430	rs13207588	G	A	-0.059205	0.0131195	7.48504e-06	20.365
Bacteroides	3	62019400	rs2366421	A	T	-0.0528153	0.0117124	7.64945e-06	20.3341
Bacteroides	1	102960989	rs1340391	C	T	-0.0592004	0.0132244	6.7301e-06	20.0399
Barnesiella	4	5730954	rs2276875	G	A	-0.0697176	0.0139537	4.65027e-07	24.9635
Barnesiella	6	110831148	rs2428166	A	G	-0.165859	0.0337309	8.50874e-07	24.178
Barnesiella	12	54872438	rs60316894	T	C	-0.121478	0.025184	1.19064e-06	23.2674
Barnesiella	3	181589155	rs35177866	G	A	0.0917125	0.0190133	2.94763e-06	23.267
Barnesiella	7	122021518	rs13242616	C	T	-0.0583747	0.0123176	2.29017e-06	22.4594
Barnesiella	4	114546595	rs79795328	G	A	-0.0818645	0.0176441	4.23302e-06	21.5275
Barnesiella	7	10076378	rs2057922	C	G	0.0915241	0.0194623	3.82634e-06	22.1148
Barnesiella	6	23435415	rs199035	A	G	0.0559495	0.0119716	3.00294e-06	21.8419
Barnesiella	3	44327429	rs62251337	G	A	-0.0690763	0.0149374	4.24161e-06	21.3849
Barnesiella	5	54107036	rs77455852	G	T	-0.0891491	0.0195601	3.16354e-06	20.7727
Barnesiella	6	148601905	rs11155559	C	T	0.0956023	0.0212961	8.91914e-06	20.1529
Barnesiella	15	87145913	rs12909713	T	C	-0.0550716	0.0120039	4.94527e-06	21.048
Barnesiella	2	180020849	rs113258194	G	A	0.098992	0.0214121	7.31119e-06	21.3738
Barnesiella	1	206216607	rs28479800	T	A	-0.09152	0.0210002	7.93418e-06	18.9926
Barnesiella	8	105458416	rs76181748	T	C	-0.0778559	0.017164	6.7766e-06	20.5753
Barnesiella	4	102616869	rs72684847	C	T	-0.114369	0.0253873	6.76169e-06	20.2948
Barnesiella	8	25834694	rs28418786	G	C	-0.0791324	0.0174957	6.47627e-06	20.4572
Bifidobacterium	2	136616754	rs182549	T	C	0.119703	0.0127294	1.27822e-20	88.43
Bifidobacterium	13	112859829	rs7322849	C	T	0.112428	0.0201813	1.08368e-08	31.0353
Bifidobacterium	12	20378911	rs10841473	C	G	-0.0624207	0.0129438	1.64522e-06	23.2557
Bifidobacterium	5	537890	rs56108664	C	T	0.0729971	0.0157926	2.4402e-06	21.3651
Bifidobacterium	7	48090746	rs2686790	C	T	0.070741	0.0157926	7.49893e-06	20.0648
Bifidobacterium	2	49906864	rs4567981	A	T	0.0562084	0.0117923	1.92831e-06	22.7198
Bifidobacterium	10	126089703	rs2491158	A	G	0.0712624	0.015983	8.04716e-06	19.8794
Bifidobacterium	5	169748189	rs76671854	G	C	-0.0846055	0.0184003	3.9567e-06	21.142
Bifidobacterium	21	31861790	rs75344046	T	C	0.232354	0.0505979	4.86354e-06	21.088
Bifidobacterium	17	72897722	rs540489	G	T	-0.0637641	0.0138746	5.19458e-06	21.1209
Bifidobacterium	6	14617591	rs857444	T	C	0.0558234	0.0121219	3.57097e-06	21.2075
Bifidobacterium	1	207003374	rs12022129	A	G	0.0619356	0.0138937	7.99643e-06	19.872
Bifidobacterium	2	189805784	rs62181700	A	G	-0.0624643	0.0131205	2.17246e-06	22.6653
Bifidobacterium	4	1517826	rs55888705	G	A	0.0546319	0.0121139	6.67019e-06	20.3389
Bifidobacterium	22	18354272	rs5746486	C	T	-0.0536216	0.0120801	8.99955e-06	19.7034
Bifidobacterium	5	142793467	rs73797465	G	T	-0.0953566	0.0209237	4.38162e-06	20.7695
Bilophila	6	20505628	rs116261629	C	G	0.128112	0.0261358	8.62329e-07	24.0275
Bilophila	9	4940871	rs1571225	T	C	0.0826826	0.0170621	1.12289e-06	23.4834
Bilophila	20	61980991	rs3827020	T	C	0.0766479	0.0160642	1.78875e-06	22.7657
Bilophila	1	103299921	rs1241171	A	G	-0.0692654	0.0150148	4.24037e-06	21.281
Bilophila	7	138583840	rs7802841	A	C	0.0670097	0.0137701	1.76952e-06	23.6812
Bilophila	14	67640571	rs8013541	T	A	-0.0571991	0.0125673	5.47538e-06	20.7155
Bilophila	3	194419531	rs6793291	A	C	0.112729	0.0241633	3.1132e-06	21.765
Bilophila	7	123174986	rs1917709	T	A	0.118509	0.026742	7.36957e-06	19.639
Bilophila	15	50011554	rs542415	C	T	-0.0613623	0.0133436	4.70948e-06	21.1474
Bilophila	8	109990939	rs72676854	C	T	0.123209	0.026882	5.62268e-06	21.0067
Bilophila	18	3765773	rs4798126	A	G	0.073288	0.016799	7.14662e-06	19.0327
Bilophila	12	100786847	rs1969927	A	G	0.0564589	0.0126935	9.0722e-06	19.7835
Bilophila	8	90878338	rs60178956	A	G	-0.0624818	0.0141485	8.05619e-06	19.5023
Bilophila	7	47211732	rs2728491	T	G	-0.0627416	0.0139456	6.33255e-06	20.2411
Bilophila	7	9510367	rs2713349	T	A	0.0617228	0.0140174	8.63249e-06	19.389
Bilophila	17	9121579	rs9899990	G	A	-0.102702	0.0233878	9.06691e-06	19.2833
Bilophila	13	102402685	rs11069458	C	T	-0.0680947	0.015503	7.71547e-06	19.2928
Blautia	16	77238810	rs11149971	T	C	0.117605	0.02339	1.03934e-06	25.2808
Blautia	17	16895873	rs12453000	T	C	0.0625335	0.0129987	1.26117e-06	23.1432
Blautia	1	175757311	rs115043014	A	G	-0.206605	0.043992	5.186e-06	22.0565
Blautia	7	124210039	rs67794373	T	C	0.0601709	0.0123443	1.00003e-06	23.7597
Blautia	7	68396262	rs117001700	C	T	0.196414	0.0441122	8.83912e-06	19.8257
Blautia	19	1043103	rs72973581	G	A	0.125169	0.0265408	1.73934e-06	22.2416
Blautia	19	13420917	rs4926264	C	T	0.0826207	0.0178239	5.10293e-06	21.4868
Blautia	9	1866537	rs7860714	G	A	-0.0502178	0.0109853	4.09147e-06	20.8975
Blautia	11	87805911	rs682885	G	A	-0.0493376	0.0107359	4.4908e-06	21.1194
Blautia	1	219117743	rs2788271	G	T	-0.0575596	0.0133492	7.16388e-06	18.5921
Blautia	14	78062644	rs113271346	T	C	0.0782682	0.0172116	6.85386e-06	20.6788
Blautia	6	74605806	rs3005511	G	A	0.0501085	0.0110768	6.18905e-06	20.4643
Blautia	6	9298640	rs16892041	C	T	-0.0622605	0.0141804	8.82028e-06	19.2774
Butyricicoccus	2	153453410	rs56221232	C	T	0.0828027	0.0167401	7.6194e-07	24.4667
Butyricicoccus	4	7460153	rs2017189	T	G	-0.0506956	0.011024	3.87256e-06	21.1476
Butyricicoccus	13	100213990	rs7322368	C	T	0.0815733	0.0183167	5.5178e-06	19.8337
Butyricicoccus	18	22899113	rs75238760	A	T	0.0619423	0.0139942	6.797e-06	19.592
Butyricicoccus	13	27018240	rs12585793	C	T	-0.262206	0.0564729	5.79191e-06	21.5579
Butyricicoccus	7	157688150	rs62478070	G	T	0.224039	0.0494959	5.9377e-06	20.4885
Butyricicoccus	10	126908208	rs4962426	T	G	0.0614216	0.0135979	7.3849e-06	20.4032
Butyricicoccus	2	191304149	rs10084203	G	A	0.0549699	0.0123563	8.58646e-06	19.7913
Butyricicoccus	1	67379595	rs12034718	G	A	0.0701199	0.0158213	9.57686e-06	19.6424
Butyricimonas	21	16550389	rs113054641	A	G	-0.144881	0.0274574	1.73694e-07	27.8423
Butyricimonas	5	159867647	rs62390301	C	T	-0.0872983	0.0174893	7.41905e-07	24.9154
Butyricimonas	10	72711156	rs7083431	C	A	0.0703539	0.0144439	8.8546e-07	23.7252
Butyricimonas	5	62119947	rs2642760	C	G	0.0713357	0.0145396	8.5808e-07	24.0719
Butyricimonas	3	127468661	rs782080	A	T	0.0653488	0.0137973	2.23398e-06	22.4328
Butyricimonas	16	22172866	rs1862649	A	G	0.113124	0.0248176	4.76256e-06	20.7773
Butyricimonas	12	129438771	rs12304031	A	G	-0.086278	0.0196846	6.70067e-06	19.2108
Butyricimonas	2	83093264	rs71428626	T	G	-0.133188	0.0289905	4.80413e-06	21.1067
Butyricimonas	3	78740009	rs78453362	G	A	-0.14948	0.0327073	4.0581e-06	20.8871
Butyricimonas	5	997217	rs326049	G	C	0.0759694	0.0167617	8.1865e-06	20.5418
Butyricimonas	19	49162501	rs62130338	A	G	-0.0732608	0.0158324	3.8981e-06	21.4117
Butyricimonas	8	4834406	rs9657374	T	C	0.0680719	0.0148172	4.50359e-06	21.1058
Butyricimonas	18	34091618	rs12458763	C	A	0.122037	0.0269587	6.36646e-06	20.492
Butyricimonas	15	80528373	rs2114713	T	G	0.062721	0.0138998	6.87713e-06	20.3615
Butyricimonas	1	45082825	rs270727	C	G	-0.0694173	0.0150795	5.38157e-06	21.1913
Butyricimonas	10	72443070	rs72814525	G	A	0.0664154	0.0149766	8.24599e-06	19.6657
Butyricimonas	11	56664962	rs11228830	G	A	0.135265	0.0298411	6.55162e-06	20.5466
Butyrivibrio	14	76065563	rs72723662	T	C	0.224078	0.0449336	7.86241e-07	24.8689
Butyrivibrio	1	235580646	rs7412979	G	C	0.186779	0.0389112	1.70567e-06	23.0412
Butyrivibrio	6	111780705	rs7752361	G	A	-0.11923	0.0239975	7.69113e-07	24.6855
Butyrivibrio	13	27292666	rs4537857	C	T	-0.12459	0.0260992	1.80192e-06	22.7882
Butyrivibrio	7	150596929	rs11761679	C	T	0.154775	0.0321539	2.20231e-06	23.1705
Butyrivibrio	17	20575697	rs16941336	T	C	0.127488	0.0267936	1.53182e-06	22.6398
Butyrivibrio	18	10267733	rs77356209	C	T	0.216874	0.0483299	6.6643e-06	20.1365
Butyrivibrio	14	34150977	rs74622183	G	A	-0.201027	0.0428204	2.45748e-06	22.0398
Butyrivibrio	6	21960091	rs7763512	A	G	0.119846	0.0253367	3.10655e-06	22.374
Butyrivibrio	10	22587900	rs142855850	G	A	0.205013	0.0457138	6.85543e-06	20.1127
Butyrivibrio	6	53939724	rs9349693	G	A	0.117973	0.0259861	5.54958e-06	20.6102
Butyrivibrio	20	811507	rs486484	G	A	-0.108349	0.0240008	6.61084e-06	20.3796
Butyrivibrio	5	128976021	rs17163238	A	G	0.140987	0.0309117	5.51196e-06	20.8023
Butyrivibrio	3	54288503	rs4928024	G	A	-0.17471	0.0389333	8.18641e-06	20.137
Butyrivibrio	6	148403405	rs1007475	T	G	0.118065	0.0261271	7.92312e-06	20.4204
Butyrivibrio	9	119693164	rs16934069	C	T	-0.133784	0.0299444	8.8591e-06	19.9609
CandidatusSoleaferrea	1	224688107	rs4294381	C	T	0.112197	0.023186	1.3685e-06	23.4157
CandidatusSoleaferrea	8	138638199	rs10090365	G	A	-0.0834413	0.0180989	4.17309e-06	21.2549
CandidatusSoleaferrea	3	137945192	rs4678258	C	T	0.0986136	0.0215646	5.53183e-06	20.9117
CandidatusSoleaferrea	8	123882833	rs10108780	G	A	-0.092834	0.0199807	3.64079e-06	21.5871
CandidatusSoleaferrea	10	82879688	rs386526	G	C	0.0818459	0.0180086	8.33076e-06	20.6554
CandidatusSoleaferrea	7	352368	rs36155147	T	C	0.104966	0.0240995	5.41138e-06	18.9706
CandidatusSoleaferrea	5	172758774	rs6881988	C	G	-0.0819131	0.018185	9.22889e-06	20.2898
CandidatusSoleaferrea	6	109376647	rs11153159	C	G	-0.12805	0.0285446	4.41523e-06	20.1238
CandidatusSoleaferrea	9	10611282	rs10809135	C	T	0.0834858	0.0182426	5.47174e-06	20.9435
CandidatusSoleaferrea	2	19885907	rs9973954	G	A	0.0892075	0.0195401	5.94796e-06	20.8424
CandidatusSoleaferrea	12	115352769	rs6489992	G	A	-0.0840437	0.0187031	7.88786e-06	20.1923
CandidatusSoleaferrea	15	62394540	rs6494306	G	A	-0.0969304	0.0214221	5.80051e-06	20.4737
CandidatusSoleaferrea	4	52935445	rs12500231	T	A	0.0813853	0.0182696	7.67641e-06	19.8443
CandidatusSoleaferrea	14	76403542	rs7400877	C	T	-0.0951085	0.0212799	9.29448e-06	19.9756
CandidatusSoleaferrea	3	190349049	rs2193878	A	T	0.228255	0.0509241	9.45546e-06	20.0906
CandidatusSoleaferrea	19	47991441	rs830149	G	C	0.184647	0.0397237	9.58382e-06	21.6064
Catenibacterium	1	240118443	rs12404911	T	C	0.140717	0.0304142	2.79891e-06	21.4063
Catenibacterium	4	122282768	rs77285108	A	G	-0.161826	0.0353447	3.6268e-06	20.9628
Catenibacterium	7	57364320	rs73128290	G	A	0.129726	0.0284563	4.29372e-06	20.7826
Catenibacterium	6	159485742	rs212393	A	G	-0.135254	0.0286209	3.62489e-06	22.3323
Catenibacterium	6	105089665	rs7742829	T	C	0.11411	0.0251099	5.60729e-06	20.6518
ChristensenellaceaeR.7group	19	34076956	rs999354	A	T	0.0580248	0.0117185	7.00695e-07	24.5178
ChristensenellaceaeR.7group	10	126448374	rs78521377	T	C	0.124992	0.0274797	5.60674e-06	20.689
ChristensenellaceaeR.7group	7	118096925	rs62467127	T	C	0.114108	0.0251983	3.25362e-06	20.5066
ChristensenellaceaeR.7group	18	67555560	rs17081797	G	A	-0.0904325	0.0204253	3.34031e-06	19.6025
ChristensenellaceaeR.7group	19	49279227	rs62132810	G	A	-0.0828853	0.0179623	5.66711e-06	21.2928
ChristensenellaceaeR.7group	19	35883736	rs60954665	G	T	0.049815	0.0110787	7.13177e-06	20.2181
ChristensenellaceaeR.7group	4	156131004	rs10461257	G	A	-0.0551969	0.0122069	6.50746e-06	20.4464
ChristensenellaceaeR.7group	5	29352420	rs79150079	A	C	0.121547	0.0270977	9.41804e-06	20.1196
ChristensenellaceaeR.7group	2	230943099	rs62190261	C	A	0.0958394	0.0214723	8.74023e-06	19.922
ChristensenellaceaeR.7group	9	83043376	rs892686	G	A	0.0514099	0.011136	3.96861e-06	21.3126
ChristensenellaceaeR.7group	18	1779609	rs73952017	T	C	-0.0862164	0.0194354	8.45769e-06	19.6786
Clostridiuminnocuumgroup	5	71186626	rs6890185	C	T	0.113424	0.0233137	1.12244e-06	23.6692
Clostridiuminnocuumgroup	18	6348227	rs61267978	C	T	0.14708	0.0320875	5.58513e-06	21.0103
Clostridiuminnocuumgroup	3	103025517	rs1948423	A	T	-0.108859	0.023425	3.4941e-06	21.5959
Clostridiuminnocuumgroup	1	8419420	rs6577484	A	G	0.160425	0.0360857	8.40602e-06	19.7639
Clostridiuminnocuumgroup	5	113126539	rs10074000	C	T	-0.102648	0.0227508	6.99943e-06	20.3567
Clostridiuminnocuumgroup	18	69274308	rs1942371	A	G	-0.157938	0.034187	4.06337e-06	21.3428
Clostridiuminnocuumgroup	5	9368158	rs40656	T	C	0.142664	0.0311021	8.6152e-06	21.0403
Clostridiuminnocuumgroup	6	143718234	rs71564433	A	T	-0.126746	0.0274657	7.8001e-06	21.2955
Clostridiuminnocuumgroup	15	59704208	rs77845139	G	A	-0.114993	0.0257186	8.40622e-06	19.9916
Clostridiuminnocuumgroup	12	30268485	rs10506058	G	A	0.0997048	0.0221926	8.92443e-06	20.1844
Clostridiuminnocuumgroup	5	95717619	rs4869133	A	G	-0.180591	0.0409505	7.24455e-06	19.4478
Clostridiumsensustricto1	6	165722832	rs550843	C	T	-0.0783246	0.0169209	2.05071e-06	21.4263
Clostridiumsensustricto1	10	43270264	rs2795528	A	G	-0.184315	0.0392204	2.7204e-06	22.0849
Clostridiumsensustricto1	1	3041519	rs2817172	T	C	0.058139	0.0124492	2.76655e-06	21.8097
Clostridiumsensustricto1	5	84997131	rs115807074	G	A	-0.22736	0.0492575	4.31688e-06	21.305
Clostridiumsensustricto1	12	43485015	rs116847295	T	C	0.110021	0.0246032	4.58118e-06	19.9974
Clostridiumsensustricto1	9	136710881	rs12341505	A	G	0.0810718	0.0180121	4.82174e-06	20.2586
Clostridiumsensustricto1	1	83252771	rs11586026	T	A	0.110967	0.0250498	8.84988e-06	19.6236
Clostridiumsensustricto1	1	155676492	rs11264403	A	G	-0.139062	0.0334454	7.75544e-06	17.2878
Clostridiumsensustricto1	3	111482845	rs12490337	G	C	-0.0616879	0.0137581	7.49465e-06	20.104
Collinsella	13	68610061	rs9541268	A	C	0.09597	0.0197312	8.79419e-07	23.6572
Collinsella	17	47529492	rs2671662	G	C	-0.0567751	0.011945	2.2204e-06	22.5914
Collinsella	2	195739311	rs73052258	A	G	0.0930178	0.0202658	1.7158e-06	21.067
Collinsella	21	29355467	rs2103510	A	G	0.0786551	0.0168217	2.42474e-06	21.8633
Collinsella	4	149818294	rs75672793	G	A	-0.108908	0.0240522	6.13549e-06	20.5027
Collinsella	11	107123199	rs10890671	C	T	-0.0537401	0.0118848	6.52136e-06	20.4461
Collinsella	16	77283458	rs12921100	T	A	0.0563759	0.0127019	8.2257e-06	19.6992
Collinsella	15	50026113	rs59414781	G	C	0.0668866	0.0149773	9.14723e-06	19.944
Collinsella	7	24465024	rs62448871	A	C	-0.0540309	0.0120324	6.78253e-06	20.1641
Collinsella	19	31760841	rs1496626	C	T	-0.0722307	0.01616	6.78175e-06	19.9783
Collinsella	19	56526640	rs149807560	A	C	-0.104264	0.0235841	7.0987e-06	19.5448
Collinsella	10	8589813	rs11597285	T	G	-0.0537947	0.0120548	9.37615e-06	19.9138
Coprobacter	1	88233128	rs305411	G	A	0.129218	0.0264518	1.00906e-06	23.8638
Coprobacter	3	46483717	rs3828477	T	G	-0.091218	0.019569	2.88974e-06	21.7281
Coprobacter	4	34852443	rs55672356	A	T	-0.193354	0.0413815	2.7369e-06	21.8321
Coprobacter	11	103549974	rs143662916	T	C	0.253264	0.0540141	3.07252e-06	21.9853
Coprobacter	6	97234939	rs213863	T	C	-0.0887412	0.0188377	2.34883e-06	22.1918
Coprobacter	6	4714797	rs72821405	C	T	-0.147365	0.0319978	4.7576e-06	21.2105
Coprobacter	12	98289796	rs11532348	T	C	-0.103931	0.0226826	5.71184e-06	20.9942
Coprobacter	2	137223458	rs12996055	C	A	0.0921817	0.0209405	8.07639e-06	19.3783
Coprobacter	9	137784868	rs12684609	C	T	0.100827	0.0220366	6.10177e-06	20.9345
Coprobacter	15	91166608	rs5011652	C	G	0.0899597	0.020001	5.5105e-06	20.2299
Coprobacter	2	32242452	rs74919520	A	G	0.125703	0.0276296	5.76326e-06	20.6987
Coprobacter	4	96389240	rs28402691	C	T	0.110695	0.0251199	9.55668e-06	19.4188
Coprobacter	20	57574851	rs189356	A	G	0.0781125	0.0171916	6.26291e-06	20.6446
Coprobacter	4	3852385	rs76001613	G	C	0.21591	0.0493019	9.12599e-06	19.1788
Coprococcus1	20	4319420	rs4277593	A	G	-0.0585649	0.0109914	1.13969e-07	28.3904
Coprococcus1	4	174468316	rs56405618	G	A	-0.08963	0.0186508	1.57195e-06	23.0946
Coprococcus1	1	95424321	rs74101919	C	T	-0.0718989	0.0144651	1.03291e-06	24.7059
Coprococcus1	1	30400301	rs1010560	A	C	0.0580232	0.0122722	1.95915e-06	22.3544
Coprococcus1	11	134622282	rs73031725	C	T	0.167591	0.0355224	1.97917e-06	22.2586
Coprococcus1	2	22079770	rs1519491	C	T	0.0499197	0.0113558	8.95283e-06	19.3246
Coprococcus1	6	72529277	rs1576241	G	A	-0.0510343	0.0109535	3.32862e-06	21.7082
Coprococcus1	3	165693143	rs73167075	C	T	0.0573137	0.0127573	8.56864e-06	20.1836
Coprococcus1	11	124554061	rs12794898	T	G	0.0903299	0.0197212	4.91531e-06	20.9795
Coprococcus1	10	15913820	rs946513	T	C	0.205899	0.0460018	8.61855e-06	20.0336
Coprococcus1	6	150288094	rs1762123	T	C	-0.0891532	0.0198554	8.01468e-06	20.1612
Coprococcus1	7	132556835	rs7784490	G	C	-0.0518543	0.0113136	4.55233e-06	21.0072
Coprococcus1	14	29898456	rs12886051	C	G	-0.0521782	0.0118051	8.00779e-06	19.5363
Coprococcus1	19	2600717	rs2907920	G	A	0.0561173	0.0126824	7.65327e-06	19.5791
Coprococcus2	20	49266770	rs59936925	T	A	0.117085	0.0233995	9.37545e-07	25.0376
Coprococcus2	1	112139008	rs6677933	T	C	-0.0804405	0.0164216	1.18501e-06	23.9948
Coprococcus2	14	86833255	rs1958519	A	T	0.0665288	0.0138558	1.57692e-06	23.0545
Coprococcus2	4	131125786	rs72680320	C	T	-0.0649382	0.013919	2.27115e-06	21.7663
Coprococcus2	9	25554068	rs2482516	T	C	0.0754415	0.0164619	4.72333e-06	21.0021
Coprococcus2	10	129715759	rs35890118	G	A	-0.066536	0.0147661	8.25962e-06	20.304
Coprococcus2	1	4210455	rs9426473	G	A	0.0727361	0.0161662	6.30687e-06	20.2435
Coprococcus2	3	180544880	rs12634070	C	T	0.0736486	0.0164921	9.95104e-06	19.9423
Coprococcus2	1	223688236	rs61823518	C	A	-0.0955381	0.0215724	6.68258e-06	19.6135
Coprococcus2	5	34794789	rs10070053	G	A	0.0594312	0.0135375	7.64883e-06	19.273
Coprococcus3	19	40032132	rs8100692	C	T	0.0577411	0.0113476	4.16459e-07	25.8918
Coprococcus3	8	4128340	rs62481985	C	G	-0.0582385	0.0115052	4.1756e-07	25.623
Coprococcus3	22	21331556	rs178271	C	T	0.145257	0.0294239	7.81088e-07	24.371
Coprococcus3	2	240727657	rs13394391	T	C	-0.0709302	0.0150918	2.20317e-06	22.0892
Coprococcus3	17	26104511	rs11080344	T	C	0.0516921	0.0113054	4.78692e-06	20.9062
Coprococcus3	1	149998497	rs7521171	A	G	-0.0596434	0.0129279	4.32242e-06	21.2849
Coprococcus3	17	76343961	rs11077359	C	T	-0.0645443	0.0148833	9.63598e-06	18.8069
Coprococcus3	7	76357726	rs13247359	A	G	0.051211	0.0113031	7.32611e-06	20.5273
Coprococcus3	14	99141751	rs4575475	A	G	0.0619514	0.0137787	7.04284e-06	20.2155
Coprococcus3	9	13799809	rs10810043	G	A	0.0515518	0.0115923	9.27424e-06	19.7764
DefluviitaleaceaeUCG011	3	72207794	rs4677103	G	A	0.0977912	0.0197263	9.59557e-07	24.5758
DefluviitaleaceaeUCG011	4	147414743	rs72731813	T	C	-0.147383	0.0293796	4.33116e-07	25.1653
DefluviitaleaceaeUCG011	9	8786663	rs112893842	C	T	0.11381	0.0232806	1.44535e-06	23.8988
DefluviitaleaceaeUCG011	1	85205632	rs9725395	G	A	-0.13834	0.029554	3.51921e-06	21.9109
DefluviitaleaceaeUCG011	21	41811003	rs55658617	C	T	0.174369	0.0362226	2.15292e-06	23.1728
DefluviitaleaceaeUCG011	22	24804081	rs9608282	G	T	0.142939	0.0299793	2.52045e-06	22.7332
DefluviitaleaceaeUCG011	7	79734541	rs28696126	T	A	-0.106503	0.0238473	6.62806e-06	19.9455
DefluviitaleaceaeUCG011	1	118723685	rs1582238	C	T	0.0805036	0.0167257	1.56775e-06	23.1667
DefluviitaleaceaeUCG011	10	66407366	rs4344384	T	G	0.0715978	0.0156309	4.83238e-06	20.9812
DefluviitaleaceaeUCG011	4	120741726	rs2892880	A	G	0.0817755	0.0181686	6.82881e-06	20.2582
Desulfovibrio	14	97116904	rs11160353	A	T	-0.0691756	0.0147285	2.70303e-06	22.0591
Desulfovibrio	8	105462047	rs2853179	T	C	0.0811971	0.0174234	2.42439e-06	21.7177
Desulfovibrio	2	198089911	rs16863365	G	A	0.109402	0.0226964	1.7945e-06	23.2349
Desulfovibrio	1	68664315	rs12031543	C	T	-0.127185	0.0281887	6.54764e-06	20.3573
Desulfovibrio	3	67478973	rs13066142	A	G	0.119141	0.0250891	3.78665e-06	22.5502
Desulfovibrio	13	64264446	rs2590913	A	G	0.154496	0.0339396	6.65421e-06	20.7213
Desulfovibrio	10	130170270	rs2032031	G	A	-0.0654931	0.0148681	9.14277e-06	19.4035
Desulfovibrio	8	57972916	rs72647089	G	T	-0.106594	0.0239337	8.29763e-06	19.8358
Desulfovibrio	5	52653978	rs7729080	A	C	-0.070287	0.0157691	9.95869e-06	19.8671
Desulfovibrio	18	13447995	rs4797774	A	G	0.212582	0.0470044	5.64315e-06	20.4538
Desulfovibrio	5	139410687	rs6580353	C	T	0.0770979	0.0169735	4.93857e-06	20.632
Dialister	8	138295725	rs11166701	A	G	-0.0655301	0.013186	5.50746e-07	24.6976
Dialister	11	10967286	rs517089	A	T	0.076227	0.0170411	5.13634e-06	20.0089
Dialister	10	23199653	rs4747450	A	C	0.0668509	0.0147685	5.83729e-06	20.4899
Dialister	16	9336862	rs2314294	C	T	0.0865932	0.0193719	8.07899e-06	19.9813
Dialister	11	92267129	rs4753063	A	G	-0.0596297	0.0130052	4.85684e-06	21.0229
Dialister	7	150890034	rs2435610	C	A	0.0647131	0.0143314	5.93269e-06	20.3895
Dialister	4	23294359	rs10938938	A	G	-0.0773514	0.0170915	7.37063e-06	20.4822
Dialister	14	102458052	rs10138457	C	T	-0.113054	0.0261933	7.88122e-06	18.6291
Dialister	15	32955095	rs11071887	C	T	0.0662403	0.0146315	5.91407e-06	20.4959
Dialister	3	45809449	rs764177	A	C	-0.0601454	0.0135366	9.60772e-06	19.7418
Dialister	9	25447080	rs76680460	A	G	-0.161296	0.0364332	8.19213e-06	19.5999
Dialister	1	172809633	rs75416973	G	A	0.0727223	0.016451	9.46091e-06	19.5412
Dorea	8	127905865	rs13279148	A	G	0.0715309	0.0150878	2.25283e-06	22.477
Dorea	8	15768657	rs62503162	G	A	-0.0974091	0.0194379	7.46605e-07	25.1131
Dorea	6	116078810	rs12216169	A	T	0.0881722	0.0193683	5.33123e-06	20.7243
Dorea	6	25078050	rs73729431	T	C	-0.13745	0.0299983	3.1674e-06	20.9941
Dorea	17	70733523	rs4793307	T	C	0.0574165	0.0122472	4.0069e-06	21.9787
Dorea	16	81803497	rs11150408	G	T	0.0488254	0.0109063	7.05777e-06	20.0417
Dorea	3	6826520	rs345219	G	T	-0.0497368	0.0112621	8.8006e-06	19.5038
Dorea	9	106815466	rs62583469	A	T	-0.0634136	0.0142227	5.77508e-06	19.8793
Dorea	6	74605806	rs3005511	G	A	0.0516127	0.0112852	5.28702e-06	20.9166
Dorea	4	60992340	rs1899291	T	C	0.0697217	0.0150285	4.56686e-06	21.5232
Dorea	11	8729057	rs3752849	A	G	0.163846	0.036608	7.68057e-06	20.0318
Dorea	7	154978183	rs12537781	C	T	-0.055544	0.0125223	9.15137e-06	19.6746
Eggerthella	2	45453805	rs3851328	G	T	-0.107774	0.0236527	4.17589e-06	20.762
Eggerthella	7	38335954	rs2240838	G	A	0.0980582	0.0197653	7.36205e-07	24.6128
Eggerthella	21	29778032	rs2223081	A	G	0.102572	0.0221108	3.88889e-06	21.5203
Eggerthella	1	9136139	rs112205261	C	T	-0.188618	0.0403613	3.34648e-06	21.8391
Eggerthella	17	17098213	rs4985746	A	G	0.110522	0.0247653	5.71461e-06	19.9165
Eggerthella	11	102461599	rs1784446	A	G	0.0907728	0.0198096	5.23136e-06	20.9972
Eggerthella	20	55647869	rs76663501	T	C	0.175349	0.0378576	4.82574e-06	21.4537
Eggerthella	2	141337454	rs6430926	T	C	0.0879736	0.0197127	8.37122e-06	19.9164
Eggerthella	4	70483957	rs2877457	A	G	-0.093486	0.0210208	9.02708e-06	19.7787
Eggerthella	3	20807454	rs13070736	C	A	-0.121331	0.0272024	7.61915e-06	19.8944
Eggerthella	15	65691324	rs67490567	C	T	0.108495	0.0245457	8.94216e-06	19.5374
Eisenbergiella	8	50822676	rs3812426	A	G	0.106447	0.0224159	2.71687e-06	22.5505
Eisenbergiella	15	53375201	rs1508033	C	A	0.091546	0.0195787	3.22889e-06	21.8632
Eisenbergiella	11	124764527	rs12278566	A	T	-0.121065	0.0251658	1.65001e-06	23.1427
Eisenbergiella	15	36178565	rs2683098	T	C	0.107319	0.022515	2.2375e-06	22.72
Eisenbergiella	17	53367641	rs11079158	C	T	0.100627	0.022546	7.34849e-06	19.9199
Eisenbergiella	8	55330814	rs13258851	G	A	0.137001	0.0302124	7.74648e-06	20.5626
Eisenbergiella	2	19973210	rs12710729	A	C	0.0893384	0.0199069	9.8441e-06	20.1404
Eisenbergiella	10	109417101	rs12257723	C	A	-0.0952742	0.0211569	8.85121e-06	20.279
Eisenbergiella	21	21610254	rs4462860	A	G	0.0939071	0.0201104	4.16221e-06	21.8049
Eisenbergiella	11	24001840	rs11027642	T	C	0.129006	0.0284844	4.91871e-06	20.5118
Eisenbergiella	4	189060431	rs11938607	C	T	0.0978125	0.0216636	8.2182e-06	20.3859
Eisenbergiella	3	111419486	rs1553971	G	T	0.120965	0.0263054	5.26837e-06	21.1459
Enterorhabdus	4	127336602	rs11098863	A	T	-0.0966008	0.0162677	3.05646e-09	35.2622
Enterorhabdus	10	20280612	rs7923280	T	A	0.0860019	0.0169148	5.23856e-07	25.8512
Enterorhabdus	2	19611953	rs114731706	G	T	0.182308	0.0382298	2.17342e-06	22.7409
Enterorhabdus	11	62174193	rs3017103	G	A	0.0980897	0.0208995	2.94044e-06	22.0281
Enterorhabdus	12	69515102	rs73331712	C	T	0.26199	0.055123	4.84923e-06	22.5893
Enterorhabdus	2	236439879	rs77655283	A	G	0.132988	0.0298306	5.88042e-06	19.8747
Enterorhabdus	6	37567189	rs9470637	T	A	-0.0755513	0.0166263	5.69624e-06	20.6487
Enterorhabdus	19	35863028	rs424715	C	T	0.0818743	0.0174855	4.4088e-06	21.925
Enterorhabdus	8	113109756	rs10098492	C	T	0.132323	0.0293688	6.40572e-06	20.3001
Enterorhabdus	7	89709883	rs2051957	T	C	0.0843291	0.0189864	8.89859e-06	19.7274
Erysipelatoclostridium	17	10177708	rs7221249	G	A	0.0839861	0.0142741	4.30951e-09	34.619
Erysipelatoclostridium	1	42333631	rs710230	C	T	0.143381	0.0281514	6.3312e-07	25.9409
Erysipelatoclostridium	4	25446787	rs4697572	G	A	-0.0810636	0.0163308	7.5935e-07	24.6397
Erysipelatoclostridium	11	121876913	rs58236560	T	G	-0.111157	0.0234426	2.1612e-06	22.4834
Erysipelatoclostridium	9	90586043	rs622418	G	A	-0.0668051	0.0143224	3.68156e-06	21.7563
Erysipelatoclostridium	5	77815056	rs17804233	C	T	-0.0662914	0.0144203	4.58605e-06	21.1332
Erysipelatoclostridium	2	34595533	rs1434153	A	G	-0.0684526	0.0152443	6.85295e-06	20.1634
Erysipelatoclostridium	5	34892042	rs340991	G	A	-0.0740482	0.0158891	3.74942e-06	21.7184
Erysipelatoclostridium	8	38780606	rs6474512	C	A	0.067015	0.0143201	3.01546e-06	21.9003
Erysipelatoclostridium	13	46372065	rs9590927	A	G	-0.0646003	0.0143479	6.39042e-06	20.2717
Erysipelatoclostridium	1	167818597	rs61806970	T	C	0.142548	0.0320688	9.0941e-06	19.7586
Erysipelatoclostridium	19	55857777	rs45480394	G	T	-0.0687134	0.0151835	7.66155e-06	20.4804
Erysipelatoclostridium	11	36871523	rs2901723	A	C	0.0641339	0.0144295	8.79469e-06	19.7549
Erysipelatoclostridium	17	71411325	rs34528142	G	C	-0.0875551	0.0195556	6.12704e-06	20.0456
Erysipelatoclostridium	10	36394609	rs16936671	T	C	-0.0968026	0.0217883	6.04309e-06	19.7391
Erysipelatoclostridium	6	24292185	rs3804326	G	A	0.14147	0.0336352	9.85273e-06	17.6905
ErysipelotrichaceaeUCG003	10	125628540	rs28568391	G	A	-0.0583911	0.0118741	6.41953e-07	24.1822
ErysipelotrichaceaeUCG003	8	91660344	rs11994308	T	C	0.115417	0.0242503	1.32563e-06	22.6522
ErysipelotrichaceaeUCG003	15	86522244	rs76502207	C	T	0.144844	0.0289929	6.41121e-07	24.9583
ErysipelotrichaceaeUCG003	18	46614602	rs10164067	G	T	-0.10326	0.0212405	1.13086e-06	23.6339
ErysipelotrichaceaeUCG003	16	4076830	rs8053479	G	A	-0.0838212	0.0186509	5.83413e-06	20.198
ErysipelotrichaceaeUCG003	7	33684926	rs17798136	A	G	0.158818	0.0347674	3.23598e-06	20.8666
ErysipelotrichaceaeUCG003	18	43034126	rs59104037	G	A	-0.0951263	0.0204742	4.48256e-06	21.5867
ErysipelotrichaceaeUCG003	19	57828980	rs11666127	G	A	-0.0719187	0.0161371	7.90414e-06	19.8626
ErysipelotrichaceaeUCG003	6	24220160	rs62403464	C	T	-0.0731743	0.0156516	3.43738e-06	21.8576
ErysipelotrichaceaeUCG003	4	113256737	rs59068084	G	T	0.0564772	0.0120224	3.11742e-06	22.0681
ErysipelotrichaceaeUCG003	7	20554814	rs73074432	T	C	0.072154	0.0164378	9.9902e-06	19.2679
ErysipelotrichaceaeUCG003	11	7765096	rs4758231	T	G	-0.0551754	0.0122047	6.54912e-06	20.438
ErysipelotrichaceaeUCG003	16	80167277	rs74988980	A	G	-0.133141	0.0348574	8.64276e-06	14.5893
ErysipelotrichaceaeUCG003	2	175403951	rs75949021	C	T	-0.169667	0.0374238	3.57507e-06	20.5541
ErysipelotrichaceaeUCG003	5	32345671	rs6875357	T	C	0.165673	0.0353831	6.69637e-06	21.9237
ErysipelotrichaceaeUCG003	14	47935928	rs79396538	G	C	0.0848148	0.0191146	8.63479e-06	19.6884
ErysipelotrichaceaeUCG003	10	873148	rs12251396	G	A	-0.0705399	0.0158766	9.51839e-06	19.7404
Escherichia.Shigella	7	31136897	rs2267739	C	G	0.115505	0.0237628	1.42478e-06	23.6271
Escherichia.Shigella	11	134774845	rs1154904	G	A	-0.0613376	0.0130644	3.03751e-06	22.0431
Escherichia.Shigella	21	39324484	rs73208162	G	A	-0.119296	0.024839	2.19391e-06	23.0665
Escherichia.Shigella	7	140678199	rs113513883	G	A	0.172283	0.038041	5.27716e-06	20.5108
Escherichia.Shigella	17	14173290	rs7502686	C	G	-0.136384	0.0302576	5.90386e-06	20.3168
Escherichia.Shigella	2	236515155	rs57024273	C	T	0.0626172	0.0139919	9.70464e-06	20.028
Escherichia.Shigella	13	23253392	rs113127095	G	A	0.151009	0.0323434	3.33349e-06	21.799
Escherichia.Shigella	10	69394914	rs117092367	T	A	0.117362	0.0264533	9.65021e-06	19.6831
Escherichia.Shigella	16	3750623	rs112767262	C	T	0.0732963	0.0163589	8.20636e-06	20.0751
Escherichia.Shigella	3	3173016	rs11706043	A	T	0.075657	0.0164155	5.87272e-06	21.2417
Escherichia.Shigella	9	136179347	rs592299	C	T	-0.0592004	0.0129486	4.76927e-06	20.9026
Escherichia.Shigella	7	128054100	rs4731451	A	G	-0.0609885	0.0135157	7.4731e-06	20.3619
Escherichia.Shigella	16	77711641	rs35555519	G	C	0.101976	0.0222883	4.92332e-06	20.9335
Escherichia.Shigella	5	79863544	rs118526	A	C	-0.0594401	0.013598	7.99566e-06	19.1077
Escherichia.Shigella	1	48961903	rs2798105	G	A	-0.100851	0.0222045	8.24501e-06	20.6289
Eubacteriumbrachygroup	10	94185213	rs112617308	C	T	-0.170873	0.0362844	2.38033e-06	22.1773
Eubacteriumbrachygroup	22	26922534	rs9613196	A	T	-0.238718	0.0528561	4.98786e-06	20.3977
Eubacteriumbrachygroup	5	17460096	rs62348779	C	T	-0.201481	0.043286	3.78122e-06	21.6656
Eubacteriumbrachygroup	10	22892667	rs2913110	T	C	0.105143	0.022942	4.55806e-06	21.0039
Eubacteriumbrachygroup	4	184628931	rs4862235	A	G	0.104806	0.0225751	3.73143e-06	21.5533
Eubacteriumbrachygroup	2	218237281	rs12151423	G	A	0.101329	0.0227324	9.2705e-06	19.8688
Eubacteriumbrachygroup	4	6856564	rs73199919	C	T	-0.236717	0.0531335	8.15524e-06	19.8482
Eubacteriumbrachygroup	11	80236833	rs6591893	A	G	0.108225	0.0240319	7.34344e-06	20.2807
Eubacteriumbrachygroup	22	48190598	rs720439	G	A	-0.111927	0.0251252	7.02827e-06	19.8449
Eubacteriumbrachygroup	4	144665178	rs13139592	C	T	-0.145997	0.0327192	7.96753e-06	19.9104
Eubacteriumbrachygroup	14	23060552	rs1384962	G	A	0.120888	0.0266264	6.99292e-06	20.6131
Eubacteriumcoprostanoligenesgroup	7	31085162	rs17159861	T	C	0.0962228	0.0168388	1.03787e-08	32.6537
Eubacteriumcoprostanoligenesgroup	7	16380806	rs9648214	C	T	-0.0828719	0.016431	2.5203e-07	25.4383
Eubacteriumcoprostanoligenesgroup	1	200638489	rs115325767	C	G	0.0783322	0.0174719	2.62197e-06	20.1002
Eubacteriumcoprostanoligenesgroup	15	36911598	rs12906958	T	C	-0.0533159	0.0115935	4.34803e-06	21.1488
Eubacteriumcoprostanoligenesgroup	15	86440997	rs4076415	G	T	0.0515152	0.0110294	1.98974e-06	21.8155
Eubacteriumcoprostanoligenesgroup	3	127139574	rs6762473	A	C	0.0521584	0.0112353	4.26113e-06	21.5517
Eubacteriumcoprostanoligenesgroup	10	2215931	rs10444197	G	A	-0.0505823	0.0113455	5.98464e-06	19.8768
Eubacteriumcoprostanoligenesgroup	10	84506096	rs2644213	A	G	0.0538845	0.0121245	9.85638e-06	19.7517
Eubacteriumcoprostanoligenesgroup	3	113794507	rs11720857	T	C	0.0630776	0.0144485	9.26255e-06	19.0592
Eubacteriumcoprostanoligenesgroup	7	73306506	rs4717831	T	A	0.0786783	0.0174038	9.17719e-06	20.4372
Eubacteriumcoprostanoligenesgroup	15	97869293	rs62024432	T	C	-0.0769698	0.0172101	7.50207e-06	20.0019
Eubacteriumcoprostanoligenesgroup	3	81595477	rs76898927	A	G	0.123055	0.0266375	4.78979e-06	21.3409
Eubacteriumcoprostanoligenesgroup	7	33603146	rs1020520	G	T	-0.0590705	0.0132929	8.88975e-06	19.7471
Eubacteriumcoprostanoligenesgroup	12	32713919	rs11052069	C	T	0.0477832	0.0107833	9.37949e-06	19.6356
Eubacteriumcoprostanoligenesgroup	2	50797401	rs79895140	C	T	-0.0641017	0.0141153	8.61816e-06	20.6234
Eubacteriumeligensgroup	16	81820486	rs4583233	C	A	0.0670205	0.0128122	2.83852e-07	27.3633
Eubacteriumeligensgroup	10	83092007	rs265534	G	T	-0.0563756	0.0120127	2.26758e-06	22.0242
Eubacteriumeligensgroup	2	115197171	rs72839198	G	C	0.155659	0.0375612	3.13914e-06	17.1739
Eubacteriumeligensgroup	14	39301409	rs74606150	G	C	-0.196454	0.042565	4.24506e-06	21.3018
Eubacteriumeligensgroup	6	70956815	rs6923695	G	T	0.103268	0.0229525	4.87406e-06	20.2428
Eubacteriumeligensgroup	2	110260993	rs56080211	T	C	0.123093	0.0282743	9.1429e-06	18.9531
Eubacteriumeligensgroup	14	77619186	rs158115	C	G	0.0915271	0.0190611	9.74185e-06	23.057
Eubacteriumeligensgroup	13	107563458	rs2200429	G	A	-0.0888825	0.0198479	5.29721e-06	20.0541
Eubacteriumeligensgroup	11	31098691	rs182318	A	G	-0.0824941	0.0195615	8.39837e-06	17.7845
Eubacteriumeligensgroup	7	51365152	rs12719051	G	A	0.0916626	0.0208183	7.11766e-06	19.3862
Eubacteriumfissicatenagroup	2	71145246	rs3771393	T	C	0.130842	0.0266671	7.37909e-07	24.0738
Eubacteriumfissicatenagroup	8	5433699	rs2733072	A	G	0.109644	0.0228306	1.49089e-06	23.0641
Eubacteriumfissicatenagroup	11	115165111	rs7104872	A	G	0.138612	0.0291906	2.7315e-06	22.5484
Eubacteriumfissicatenagroup	7	73043561	rs151257695	G	A	0.20951	0.0454847	3.09681e-06	21.2167
Eubacteriumfissicatenagroup	18	45753272	rs11876297	C	T	0.131469	0.0281712	2.66556e-06	21.779
Eubacteriumfissicatenagroup	6	39940437	rs6934739	G	A	0.111463	0.0252788	9.75326e-06	19.4425
Eubacteriumfissicatenagroup	14	89484373	rs10147907	G	T	0.172263	0.039601	8.27246e-06	18.9222
Eubacteriumfissicatenagroup	3	39604954	rs1768152	C	T	0.139489	0.0316186	8.70054e-06	19.4622
Eubacteriumfissicatenagroup	10	96758467	rs11818408	A	G	0.10585	0.0237114	8.20015e-06	19.9283
Eubacteriumhalliigroup	4	111885431	rs13116360	C	T	0.154124	0.0297185	2.94487e-07	26.896
Eubacteriumhalliigroup	3	110283389	rs949971	G	T	-0.0540164	0.0116101	3.29002e-06	21.6462
Eubacteriumhalliigroup	1	34308917	rs10798999	T	C	0.0601661	0.0126752	2.60558e-06	22.5315
Eubacteriumhalliigroup	7	148856720	rs60254196	G	A	-0.0522832	0.0111865	2.69672e-06	21.8442
Eubacteriumhalliigroup	7	100635375	rs10808115	C	A	-0.0504747	0.0109922	4.42448e-06	21.0851
Eubacteriumhalliigroup	15	62014160	rs74018587	T	C	0.208943	0.043822	3.70257e-06	22.7337
Eubacteriumhalliigroup	3	23663416	rs6550770	C	T	-0.198087	0.0443545	4.823e-06	19.9452
Eubacteriumhalliigroup	11	58040621	rs10501370	T	C	-0.115589	0.0252489	5.41918e-06	20.9579
Eubacteriumhalliigroup	19	49214274	rs281379	G	A	-0.0499523	0.0112153	9.32796e-06	19.8377
Eubacteriumhalliigroup	11	123789877	rs78056098	T	G	-0.0507411	0.0113758	8.28818e-06	19.8955
Eubacteriumhalliigroup	3	195238086	rs138531890	G	A	0.153138	0.0349456	5.4306e-06	19.2036
Eubacteriumhalliigroup	3	64664456	rs28584818	G	A	0.126115	0.0268627	4.43235e-06	22.0412
Eubacteriumhalliigroup	11	11771637	rs117748144	C	T	-0.126582	0.028712	7.86002e-06	19.4365
Eubacteriumhalliigroup	1	104524676	rs17474256	A	G	0.0810805	0.0184573	9.45445e-06	19.2973
Eubacteriumhalliigroup	18	48384463	rs630939	T	C	-0.0508914	0.0114352	9.15759e-06	19.8062
Eubacteriumhalliigroup	4	183709536	rs17074066	C	T	-0.0813986	0.0189272	9.34905e-06	18.4952
Eubacteriumnodatumgroup	14	52185888	rs34297067	G	A	-0.186907	0.0341475	6.59784e-08	29.9593
Eubacteriumnodatumgroup	9	28245518	rs113893692	T	C	-0.185107	0.0403573	5.75702e-06	21.0379
Eubacteriumnodatumgroup	9	96597985	rs77910827	T	C	0.201788	0.0413568	9.05381e-07	23.8066
Eubacteriumnodatumgroup	10	9659749	rs61841040	T	G	0.160621	0.0341609	3.56141e-06	22.1078
Eubacteriumnodatumgroup	1	34529736	rs9425984	C	T	-0.130234	0.0292347	7.20681e-06	19.845
Eubacteriumnodatumgroup	7	64894137	rs10263623	T	C	0.193496	0.0439023	8.90706e-06	19.4253
Eubacteriumnodatumgroup	10	61322015	rs11006576	G	A	-0.110167	0.024593	7.98664e-06	20.067
Eubacteriumnodatumgroup	1	171060821	rs7880204	C	T	-0.125454	0.0275303	6.83884e-06	20.7656
Eubacteriumnodatumgroup	4	94712747	rs6818880	G	A	-0.110081	0.0245964	7.8254e-06	20.0298
Eubacteriumnodatumgroup	7	135052348	rs10458299	C	T	-0.187753	0.041969	8.36714e-06	20.0131
Eubacteriumnodatumgroup	8	4954912	rs7827125	T	C	0.1223	0.0271331	7.17355e-06	20.3166
Eubacteriumoxidoreducensgroup	12	94515340	rs12423772	T	G	0.14098	0.0295029	2.62925e-06	22.8341
Eubacteriumoxidoreducensgroup	4	37526679	rs2973294	T	G	0.0923559	0.0195439	2.38836e-06	22.331
Eubacteriumoxidoreducensgroup	16	86480355	rs34561138	A	G	0.216145	0.045992	2.51163e-06	22.0865
Eubacteriumoxidoreducensgroup	5	106882394	rs440215	T	C	0.0932766	0.0195294	1.65407e-06	22.8122
Eubacteriumoxidoreducensgroup	4	187905399	rs1425962	C	G	0.0906104	0.0200612	7.32284e-06	20.4005
Eubacteriumoxidoreducensgroup	1	195064019	rs12129908	A	C	0.0893273	0.0198333	5.79516e-06	20.2852
Eubacteriumrectalegroup	15	93006765	rs35398954	G	A	-0.0901402	0.0174602	5.39945e-07	26.6526
Eubacteriumrectalegroup	12	20066025	rs117151453	C	G	-0.113141	0.0243541	1.84432e-06	21.582
Eubacteriumrectalegroup	18	37703874	rs16960159	G	C	-0.156596	0.0336234	4.10132e-06	21.6909
Eubacteriumrectalegroup	2	125553155	rs314726	C	T	0.0528824	0.0109486	1.37967e-06	23.3293
Eubacteriumrectalegroup	1	234530370	rs10797540	G	A	0.0503179	0.0108389	3.53384e-06	21.5512
Eubacteriumrectalegroup	7	121281238	rs10248854	A	C	-0.0527827	0.0113464	4.20676e-06	21.6407
Eubacteriumrectalegroup	1	170900221	rs3980709	T	A	-0.0622701	0.0140572	6.85524e-06	19.623
Eubacteriumrectalegroup	11	8129537	rs2884897	G	A	-0.129364	0.0289021	6.44426e-06	20.034
Eubacteriumrectalegroup	11	98523638	rs10892089	G	C	-0.0635522	0.0140072	6.21821e-06	20.5852
Eubacteriumrectalegroup	1	116082909	rs143694765	C	T	0.0870025	0.019779	9.75369e-06	19.3489
Eubacteriumrectalegroup	9	129425745	rs59427698	G	A	-0.0576035	0.0130853	5.36906e-06	19.3789
Eubacteriumrectalegroup	9	92013419	rs62547233	G	A	0.0536319	0.0120201	9.8982e-06	19.9082
Eubacteriumruminantiumgroup	5	121182996	rs2116427	G	A	0.0911461	0.0182353	4.67364e-07	24.9833
Eubacteriumruminantiumgroup	22	25303055	rs139749	T	C	-0.0845439	0.0171791	8.58845e-07	24.2195
Eubacteriumruminantiumgroup	10	129037453	rs72836424	T	C	-0.139825	0.030069	2.62125e-06	21.6237
Eubacteriumruminantiumgroup	9	130980937	rs2229917	G	A	0.153538	0.0323922	2.15894e-06	22.4673
Eubacteriumruminantiumgroup	14	52219066	rs10131724	C	A	-0.199832	0.0414577	2.38663e-06	23.2338
Eubacteriumruminantiumgroup	5	33897589	rs16891896	A	G	-0.174787	0.0390573	2.3812e-06	20.0269
Eubacteriumruminantiumgroup	8	138626268	rs7000472	G	A	-0.0762282	0.016523	4.06848e-06	21.284
Eubacteriumruminantiumgroup	2	201610645	rs13025464	C	T	-0.0737077	0.0163786	6.96842e-06	20.2523
Eubacteriumruminantiumgroup	2	71247578	rs2418654	T	C	-0.0748879	0.0165852	6.17247e-06	20.3884
Eubacteriumruminantiumgroup	1	197978281	rs6676699	T	G	-0.0888124	0.0196447	6.37979e-06	20.4388
Eubacteriumruminantiumgroup	12	63306003	rs73139629	C	A	-0.115098	0.0247909	5.36199e-06	21.555
Eubacteriumruminantiumgroup	22	48749548	rs112375806	A	T	0.143141	0.0293757	5.82166e-06	23.7438
Eubacteriumruminantiumgroup	9	2539358	rs606117	G	A	0.0833243	0.018056	4.81639e-06	21.2961
Eubacteriumruminantiumgroup	6	130030114	rs57340348	C	T	-0.0979429	0.0212166	4.93278e-06	21.3106
Eubacteriumruminantiumgroup	1	3044181	rs2817174	T	C	-0.0734306	0.0163687	7.8696e-06	20.1246
Eubacteriumruminantiumgroup	1	88523399	rs10923018	A	G	0.0726438	0.0160924	6.79541e-06	20.3777
Eubacteriumruminantiumgroup	15	61289622	rs11637981	T	G	-0.073258	0.0160888	5.43671e-06	20.733
Eubacteriumruminantiumgroup	12	30360954	rs17519472	T	C	0.107804	0.0233984	4.70356e-06	21.2275
Eubacteriumruminantiumgroup	6	11953633	rs209813	A	G	-0.103488	0.0236391	9.23146e-06	19.1655
Eubacteriumventriosumgroup	20	2308307	rs6048195	T	A	-0.0603594	0.011658	2.50324e-07	26.8067
Eubacteriumventriosumgroup	20	50140919	rs73615400	C	T	-0.0956303	0.0193428	9.53613e-07	24.443
Eubacteriumventriosumgroup	3	190223732	rs57199565	C	T	0.0783394	0.0160257	7.97037e-07	23.8961
Eubacteriumventriosumgroup	13	98785900	rs11617697	G	A	-0.143349	0.0286241	7.21757e-07	25.0798
Eubacteriumventriosumgroup	8	114445055	rs16884680	T	G	-0.0906428	0.0191909	1.73969e-06	22.3088
Eubacteriumventriosumgroup	18	22460785	rs12964517	A	G	0.0587198	0.0123453	2.07499e-06	22.6237
Eubacteriumventriosumgroup	12	52423996	rs876734	T	C	-0.0618696	0.0132532	2.88908e-06	21.7927
Eubacteriumventriosumgroup	14	44975510	rs3809430	C	T	-0.0548171	0.0118426	3.55317e-06	21.426
Eubacteriumventriosumgroup	16	60348381	rs72783037	A	C	0.0658926	0.0143747	6.54762e-06	21.0124
Eubacteriumventriosumgroup	4	126371814	rs73849225	C	T	0.0975711	0.0224388	5.20909e-06	18.9079
Eubacteriumventriosumgroup	13	51938576	rs9316536	G	T	-0.0817111	0.0183121	7.83519e-06	19.9107
Eubacteriumventriosumgroup	14	51960625	rs35179274	T	C	-0.0627263	0.013786	5.75792e-06	20.7026
Eubacteriumventriosumgroup	1	147291928	rs78250280	A	G	0.0749762	0.0164404	3.35791e-06	20.7979
Eubacteriumventriosumgroup	1	109398264	rs66746423	T	C	0.0751501	0.0164978	6.11142e-06	20.7494
Eubacteriumventriosumgroup	2	203661779	rs6704822	G	A	0.0739179	0.0166705	6.6223e-06	19.6609
Eubacteriumventriosumgroup	3	107736434	rs13082419	T	C	-0.0715522	0.016137	9.55987e-06	19.6608
Eubacteriumventriosumgroup	3	171895485	rs66830358	A	T	0.0528752	0.0117972	6.86917e-06	20.0884
Eubacteriumxylanophilumgroup	20	57995506	rs17830032	A	G	-0.160597	0.0310515	2.38893e-07	26.7494
Eubacteriumxylanophilumgroup	7	43566344	rs13239072	A	G	0.0687427	0.0142728	1.81783e-06	23.1971
Eubacteriumxylanophilumgroup	17	66689958	rs79582700	G	C	-0.0951677	0.0199969	2.40981e-06	22.6492
Eubacteriumxylanophilumgroup	19	8255478	rs12980122	G	C	-0.108274	0.0238257	5.01935e-06	20.6516
Eubacteriumxylanophilumgroup	16	84790559	rs2012708	G	A	0.0573202	0.0126905	6.5254e-06	20.4013
Eubacteriumxylanophilumgroup	11	131009660	rs2213117	G	T	0.0877797	0.0189012	4.21329e-06	21.5679
Eubacteriumxylanophilumgroup	14	73181783	rs10140184	C	A	0.0576795	0.012599	4.95862e-06	20.959
Eubacteriumxylanophilumgroup	1	22627266	rs10917203	C	A	0.0612633	0.0130917	3.15155e-06	21.8983
Eubacteriumxylanophilumgroup	16	73696771	rs112176119	T	C	-0.113455	0.0245762	3.32766e-06	21.3119
Eubacteriumxylanophilumgroup	9	130498120	rs1999224	T	G	-0.0949051	0.0203503	3.75492e-06	21.749
Eubacteriumxylanophilumgroup	4	87891938	rs75586835	G	A	-0.114498	0.0263455	9.38708e-06	18.8878
Eubacteriumxylanophilumgroup	1	246780557	rs4654122	G	C	0.0553508	0.0123588	7.19609e-06	20.0584
Faecalibacterium	12	83502773	rs12320842	G	C	0.094833	0.0163962	7.56951e-09	33.4527
Faecalibacterium	6	131587157	rs6910935	G	A	0.134864	0.0277032	1.37848e-06	23.6991
Faecalibacterium	14	64044097	rs1271565	T	C	-0.0576251	0.0119649	1.30169e-06	23.1955
Faecalibacterium	16	6099863	rs75499067	T	C	0.227585	0.0465522	1.76448e-06	23.9004
Faecalibacterium	13	53567017	rs9536330	C	T	-0.048317	0.010797	5.33258e-06	20.0259
Faecalibacterium	15	47404021	rs28376661	G	C	0.0504817	0.0109368	3.66454e-06	21.3053
Faecalibacterium	1	245267339	rs10927394	T	G	-0.232262	0.0512364	7.01885e-06	20.5494
Faecalibacterium	2	37125235	rs114946999	T	C	-0.0861565	0.01896	5.69574e-06	20.6489
Faecalibacterium	1	111036827	rs79656633	C	T	0.145631	0.0323019	8.13557e-06	20.3259
Faecalibacterium	10	128614990	rs61875484	G	C	0.0817953	0.018369	9.18015e-06	19.8282
Faecalibacterium	1	14201546	rs12753492	C	A	0.0641305	0.0149933	8.80273e-06	18.295
Faecalibacterium	21	39027901	rs2835874	C	T	-0.0866356	0.0196496	7.54405e-06	19.4396
Faecalibacterium	8	38593645	rs11776390	C	T	-0.078354	0.017183	6.39675e-06	20.7932
FamilyXIIIAD3011group	3	3556826	rs9852893	G	C	0.0657834	0.0129056	3.87539e-07	25.9821
FamilyXIIIAD3011group	20	4618639	rs62200412	T	C	-0.0800851	0.0163834	5.80219e-07	23.8943
FamilyXIIIAD3011group	1	240694163	rs16840310	G	A	-0.0608052	0.0122149	6.75113e-07	24.78
FamilyXIIIAD3011group	1	192019835	rs72730932	A	C	-0.0899559	0.0177107	6.88766e-07	25.7982
FamilyXIIIAD3011group	15	58683697	rs16940167	T	C	0.0732552	0.0159898	3.90837e-06	20.9889
FamilyXIIIAD3011group	7	28603985	rs17156849	A	G	-0.112891	0.0245292	4.19171e-06	21.1812
FamilyXIIIAD3011group	16	16006242	rs62029761	G	A	0.128753	0.0276002	3.89083e-06	21.7616
FamilyXIIIAD3011group	4	38917830	rs11736617	A	G	-0.0759493	0.0172101	9.02048e-06	19.4752
FamilyXIIIAD3011group	12	18127597	rs12812672	C	T	-0.096065	0.020828	2.55807e-06	21.2733
FamilyXIIIAD3011group	6	32695336	rs9276029	G	A	-0.0811384	0.0185669	8.92766e-06	19.0975
FamilyXIIIAD3011group	15	40047706	rs12911842	T	A	-0.0811976	0.0183335	6.90824e-06	19.6153
FamilyXIIIAD3011group	5	14159925	rs149302	C	T	-0.0645635	0.0143225	7.4818e-06	20.3206
FamilyXIIIAD3011group	3	29811865	rs9837139	G	A	0.10752	0.0240482	8.70808e-06	19.9901
FamilyXIIIAD3011group	9	136678954	rs739451	T	C	0.0649589	0.0147534	7.8781e-06	19.3862
FamilyXIIIAD3011group	2	74195551	rs11126423	T	C	0.0904399	0.0196301	5.91249e-06	21.2263
FamilyXIIIUCG001	3	188224096	rs1426266	C	T	-0.0665521	0.0137151	1.24935e-06	23.5466
FamilyXIIIUCG001	1	85228325	rs12049454	C	T	-0.0647298	0.0134065	1.17378e-06	23.3118
FamilyXIIIUCG001	1	183503664	rs3842897	A	G	-0.112639	0.0242751	5.19705e-06	21.5307
FamilyXIIIUCG001	15	25151194	rs116979587	A	T	-0.121679	0.0260821	3.04638e-06	21.7644
FamilyXIIIUCG001	6	76598635	rs62414802	T	C	-0.0611904	0.013457	4.29181e-06	20.6762
FamilyXIIIUCG001	21	45153079	rs2276529	G	C	-0.0759406	0.0165099	5.35677e-06	21.1572
FamilyXIIIUCG001	17	33761027	rs112362903	G	A	-0.149047	0.0333271	7.8777e-06	20.001
FamilyXIIIUCG001	17	78223817	rs8076666	G	A	0.088655	0.0198094	8.0183e-06	20.0292
FamilyXIIIUCG001	11	94681786	rs7119679	A	G	-0.0809085	0.0174782	3.52494e-06	21.4286
FamilyXIIIUCG001	3	45479090	rs76463770	G	A	0.19313	0.0419866	3.77476e-06	21.1581
Flavonifractor	1	77887835	rs12030302	G	A	-0.0692276	0.0137467	5.6084e-07	25.3607
Flavonifractor	10	32381186	rs806808	C	T	0.0667272	0.0136557	1.17972e-06	23.8767
Flavonifractor	11	44849689	rs34066017	G	A	0.0764294	0.0159789	1.52086e-06	22.8784
Flavonifractor	1	237351354	rs11811696	C	T	-0.116063	0.0241012	2.07346e-06	23.1904
Flavonifractor	16	6696929	rs11642826	C	G	0.14686	0.0325191	6.64895e-06	20.3954
Flavonifractor	5	168218403	rs114873521	T	C	-0.130067	0.0294087	7.12522e-06	19.5605
Flavonifractor	2	50201547	rs6761463	C	G	-0.083392	0.0184596	8.10902e-06	20.4081
Flavonifractor	1	102287083	rs12038887	G	C	0.0942719	0.0211646	9.37203e-06	19.8401
Fusicatenibacter	1	24927625	rs4378146	C	A	-0.0616691	0.0125259	7.20451e-07	24.2392
Fusicatenibacter	5	29595000	rs62353480	G	A	-0.0701397	0.0145589	1.56768e-06	23.2098
Fusicatenibacter	3	64252803	rs704418	C	T	0.0739124	0.0151073	7.77428e-07	23.9366
Fusicatenibacter	8	15360718	rs2132128	A	G	-0.0771914	0.0160344	1.07686e-06	23.1755
Fusicatenibacter	18	10370596	rs206581	G	A	-0.0568339	0.0127894	8.95756e-06	19.7476
Fusicatenibacter	2	226649570	rs62187631	C	T	-0.0710571	0.015924	4.54526e-06	19.9118
Fusicatenibacter	10	112177119	rs2025938	A	G	-0.0967298	0.0205426	2.98832e-06	22.1723
Fusicatenibacter	10	120447429	rs3303	C	T	-0.0953657	0.020407	3.93891e-06	21.8387
Fusicatenibacter	9	130371107	rs2039204	A	T	-0.0497415	0.0107941	3.94178e-06	21.2354
Fusicatenibacter	15	88353215	rs8028026	G	A	-0.0792146	0.0180505	8.0633e-06	19.259
Fusicatenibacter	17	70721782	rs1864685	C	A	-0.0494799	0.0108105	4.96161e-06	20.9492
Fusicatenibacter	2	5532793	rs792108	C	T	-0.0508345	0.0113843	8.49535e-06	19.939
Fusicatenibacter	7	148856720	rs60254196	G	A	-0.0492427	0.0109365	5.46739e-06	20.2735
Fusicatenibacter	17	70697344	rs9905659	A	G	-0.061617	0.0136576	7.30993e-06	20.3542
Fusicatenibacter	16	73821805	rs8063430	C	T	-0.104026	0.022217	4.9289e-06	21.9239
Fusicatenibacter	20	25257001	rs6515626	A	G	0.141575	0.0313559	7.28654e-06	20.3862
Fusicatenibacter	21	42681392	rs10439674	G	A	-0.0572129	0.0130007	7.68485e-06	19.3667
Fusicatenibacter	20	55937366	rs167879	T	C	-0.0659543	0.0148763	5.86893e-06	19.6562
Fusicatenibacter	12	58658311	rs73103914	G	A	-0.0597324	0.0134458	8.29563e-06	19.7355
Gordonibacter	3	187450354	rs76287110	T	A	-0.242965	0.0466177	1.67486e-07	27.1634
Gordonibacter	12	29024534	rs7294633	T	C	0.12867	0.0249946	3.43763e-07	26.5009
Gordonibacter	17	10148653	rs7220558	T	A	0.116884	0.0234834	6.70634e-07	24.7737
Gordonibacter	7	47144505	rs71545975	G	A	-0.153972	0.0338918	7.03944e-06	20.6393
Gordonibacter	4	8142607	rs35042269	A	C	-0.180293	0.0403296	8.10852e-06	19.9852
Gordonibacter	4	136768501	rs72714787	A	C	0.181405	0.0377102	1.42889e-06	23.1409
Gordonibacter	7	136937189	rs322296	A	G	0.17869	0.037722	4.02422e-06	22.4393
Gordonibacter	1	83136096	rs72939513	G	A	-0.21399	0.0490592	7.98199e-06	19.0259
Gordonibacter	1	210628449	rs3765837	G	T	-0.190729	0.0433608	7.16906e-06	19.348
Gordonibacter	2	30158494	rs13412653	C	A	0.107597	0.0239228	8.61141e-06	20.2293
Gordonibacter	7	129433205	rs117347059	C	G	-0.128261	0.0285123	9.16713e-06	20.2361
Gordonibacter	17	52957210	rs16955299	A	G	-0.196423	0.0433538	6.37019e-06	20.5272
Gordonibacter	9	88787144	rs4596722	G	A	0.102908	0.0231571	9.0568e-06	19.7484
Gordonibacter	7	18970607	rs768830	A	G	0.149852	0.0333315	7.75583e-06	20.2124
Gordonibacter	12	131024079	rs61934597	T	C	-0.172495	0.0388567	8.36672e-06	19.7069
Haemophilus	6	129224488	rs12191680	G	C	0.106544	0.0200323	1.46913e-07	28.2877
Haemophilus	6	55448491	rs9382510	T	C	-0.093521	0.0172649	7.12051e-08	29.3422
Haemophilus	13	36104947	rs9574096	T	A	-0.0736375	0.0155227	2.1802e-06	22.5041
Haemophilus	10	94306385	rs76022354	T	C	0.244638	0.0505504	1.83031e-06	23.4205
Haemophilus	16	48742489	rs111582866	A	G	-0.124265	0.026016	1.27347e-06	22.8149
Haemophilus	17	64535013	rs9895850	C	T	-0.192957	0.0416755	2.1406e-06	21.4367
Haemophilus	12	115493337	rs35509	A	G	0.128249	0.0268779	2.00952e-06	22.7676
Haemophilus	9	105650242	rs78909003	C	T	-0.246256	0.0503924	1.66745e-06	23.8805
Haemophilus	6	8350917	rs9328464	C	T	0.0723095	0.0148799	1.42269e-06	23.615
Haemophilus	22	26891808	rs4822728	C	T	0.0705861	0.0151388	3.47849e-06	21.7399
Haemophilus	11	9951672	rs10840326	G	C	-0.0677384	0.0151463	7.36533e-06	20.0013
Haemophilus	13	85114550	rs12876183	A	T	0.0749201	0.016711	9.6249e-06	20.0999
Haemophilus	9	78752170	rs10781340	A	G	0.0948915	0.0203221	4.32266e-06	21.8031
Haemophilus	7	24360361	rs56310940	C	G	-0.108393	0.0247052	7.23232e-06	19.2499
Holdemanella	6	163603171	rs761624	G	C	0.0959801	0.0179537	1.37775e-07	28.5794
Holdemanella	6	4148609	rs607782	C	T	-0.0854214	0.0172515	7.19447e-07	24.5177
Holdemanella	10	4494630	rs75764681	C	T	-0.283103	0.0598999	1.94273e-06	22.3376
Holdemanella	19	15020095	rs73011279	C	T	-0.0961669	0.0199336	1.36046e-06	23.2744
Holdemanella	9	105004835	rs4541991	C	T	-0.0927334	0.0194435	2.10094e-06	22.747
Holdemanella	7	14728950	rs1830029	G	C	-0.0954096	0.021093	5.34728e-06	20.46
Holdemanella	4	71000791	rs12513188	A	G	0.0903906	0.0195276	4.6548e-06	21.4263
Holdemanella	10	125021315	rs12415649	C	G	0.0839384	0.0190567	7.87995e-06	19.4011
Holdemanella	1	65153340	rs1926302	A	G	-0.107972	0.0231421	7.50141e-06	21.7679
Holdemanella	13	50932063	rs17586763	C	T	-0.227285	0.0510135	7.71949e-06	19.8504
Holdemanella	19	43851935	rs8113760	A	G	0.078999	0.01734	4.62395e-06	20.7559
Holdemanella	8	138623633	rs34187114	A	C	-0.104505	0.022601	5.13495e-06	21.3807
Holdemanella	3	85392882	rs35228298	A	G	0.0934832	0.0202886	7.29849e-06	21.2307
Holdemanella	19	7668225	rs62113381	C	T	-0.105447	0.0232029	5.53879e-06	20.6531
Holdemania	11	18768068	rs1867876	C	T	0.0842919	0.0162192	2.7388e-07	27.0093
Holdemania	6	105737322	rs9500080	T	C	0.0926764	0.0178886	4.08515e-07	26.8402
Holdemania	20	3839754	rs6133067	C	T	0.0910829	0.0178561	5.16929e-07	26.0196
Holdemania	12	39589195	rs150096134	A	T	0.162139	0.0332089	2.37767e-06	23.8378
Holdemania	14	102553414	rs41438744	G	C	-0.12487	0.0270129	2.44434e-06	21.3686
Holdemania	5	77388406	rs77293403	G	A	0.164556	0.0341775	1.77466e-06	23.182
Holdemania	10	129908282	rs80149660	T	C	-0.232987	0.0519183	6.04217e-06	20.1383
Holdemania	13	81685543	rs116500994	T	G	-0.13755	0.0293386	2.34479e-06	21.9809
Holdemania	17	76443497	rs55888180	G	C	0.128671	0.0282795	5.89194e-06	20.7023
Holdemania	5	106209093	rs4146507	T	C	0.079488	0.0177002	7.22973e-06	20.1672
Holdemania	15	93110222	rs111745969	G	A	0.120677	0.0265781	3.70776e-06	20.6158
Holdemania	8	123973840	rs113593397	G	A	-0.128935	0.0282526	9.35728e-06	20.8268
Holdemania	10	115332413	rs10885477	C	T	-0.135137	0.0301894	8.59833e-06	20.0372
Holdemania	13	70856516	rs9529719	C	T	0.074038	0.0160494	5.96669e-06	21.2809
Holdemania	3	60615680	rs967319	C	T	0.0788638	0.0176744	8.38155e-06	19.9098
Holdemania	7	38292857	rs12701617	G	A	-0.0660617	0.0149427	9.51844e-06	19.5453
Holdemania	7	63323145	rs73139538	A	G	-0.148594	0.0327469	7.77178e-06	20.5901
Holdemania	17	26789271	rs11080063	A	G	-0.0665238	0.0149837	6.66887e-06	19.7113
Howardella	11	77901287	rs901099	G	T	-0.12718	0.0250924	6.52858e-07	25.6894
Howardella	18	43206985	rs1484873	G	A	-0.227831	0.046335	2.55918e-06	24.1773
Howardella	7	133154356	rs17167098	A	G	-0.169366	0.0352068	1.12323e-06	23.1419
Howardella	4	169178315	rs609430	G	T	-0.112045	0.0239328	3.34484e-06	21.918
Howardella	7	93527414	rs36081916	C	T	-0.18123	0.0402987	4.7004e-06	20.2244
Howardella	17	17253288	rs12452946	G	A	-0.105833	0.0228941	3.80393e-06	21.3696
Howardella	1	72972799	rs61771805	T	A	-0.136779	0.0296811	4.0274e-06	21.2362
Howardella	18	60125134	rs672217	A	G	0.164146	0.0349993	3.52468e-06	21.9959
Howardella	2	218819396	rs3791893	G	A	0.147035	0.034023	9.49716e-06	18.6766
Howardella	15	98476920	rs10048062	T	C	-0.147352	0.0336531	8.58873e-06	19.1718
Howardella	14	95452797	rs2154047	A	C	-0.192557	0.0420093	9.97042e-06	21.0101
Hungatella	4	166058998	rs13128780	C	T	-0.149725	0.0312777	1.74998e-06	22.915
Hungatella	15	89577376	rs72759041	T	G	-0.126025	0.0282242	3.86095e-06	19.9374
Hungatella	5	58424440	rs10044993	A	C	0.139547	0.0316748	8.06668e-06	19.4095
Hungatella	8	14853525	rs13249325	G	T	-0.100023	0.0225883	9.69162e-06	19.6078
Hungatella	14	95973619	rs17092615	A	G	0.152235	0.0337867	7.37677e-06	20.3018
Intestinibacter	4	14324623	rs10805326	A	G	0.0775151	0.0139665	3.54544e-08	30.8034
Intestinibacter	15	92446683	rs4327025	A	G	-0.0810346	0.0154397	1.64326e-07	27.5464
Intestinibacter	11	125663184	rs478972	C	T	-0.142681	0.0297116	1.81991e-06	23.0611
Intestinibacter	5	159686256	rs6875660	T	C	0.0890455	0.0193905	3.05781e-06	21.0885
Intestinibacter	9	21502923	rs16938435	C	T	-0.112189	0.0235439	1.80097e-06	22.706
Intestinibacter	20	61325223	rs6062862	G	A	0.0924508	0.0204658	6.67984e-06	20.4063
Intestinibacter	16	5993076	rs118030283	A	G	-0.151829	0.0324471	2.67439e-06	21.8956
Intestinibacter	12	97928437	rs11109097	T	C	0.0624272	0.0138539	5.49484e-06	20.305
Intestinibacter	6	10303945	rs9348442	T	C	0.099082	0.0221625	6.25936e-06	19.9871
Intestinibacter	5	148846426	rs447950	G	A	0.0628342	0.0136652	5.63911e-06	21.1426
Intestinibacter	6	170918194	rs62430350	C	T	0.151096	0.0351476	6.84229e-06	18.4805
Intestinibacter	4	179361262	rs2702387	G	A	0.0608559	0.0132145	4.25994e-06	21.2081
Intestinibacter	3	70657785	rs68093214	T	C	0.0662258	0.0149877	9.25769e-06	19.5246
Intestinibacter	11	127703160	rs2098844	T	C	-0.0575295	0.0128416	6.78879e-06	20.0699
Intestinibacter	2	20054971	rs893394	A	G	0.0583322	0.0130729	7.85038e-06	19.9099
Intestinimonas	10	13124513	rs11258178	G	A	0.0660742	0.0134139	6.98195e-07	24.2636
Intestinimonas	11	94364293	rs12226153	G	A	-0.151142	0.0306922	5.12171e-07	24.2502
Intestinimonas	16	58818770	rs4784055	C	T	-0.175324	0.038599	8.71812e-07	20.6315
Intestinimonas	2	6514088	rs716604	G	A	0.0818068	0.0165992	8.5663e-07	24.2886
Intestinimonas	16	85327902	rs2930225	T	G	0.0729524	0.0152948	1.34622e-06	22.7504
Intestinimonas	3	10611142	rs62240188	A	G	0.130074	0.0267179	2.20308e-06	23.7014
Intestinimonas	5	17209391	rs2731794	T	C	0.120632	0.0257529	1.91744e-06	21.9418
Intestinimonas	15	93819735	rs7170984	C	T	-0.0658116	0.0140767	2.98356e-06	21.8575
Intestinimonas	7	66890843	rs10262702	C	T	0.0918017	0.0194885	2.06073e-06	22.1894
Intestinimonas	1	43767569	rs12566247	A	T	0.0637084	0.0135355	2.19054e-06	22.1535
Intestinimonas	7	22007303	rs1859797	A	G	0.060368	0.0131793	4.12235e-06	20.9812
Intestinimonas	8	3763540	rs17067892	T	C	0.107194	0.0250013	6.37926e-06	18.3828
Intestinimonas	2	140898088	rs72982915	T	C	0.183158	0.0402743	4.91157e-06	20.6822
Intestinimonas	4	114608814	rs994794	C	G	-0.141905	0.0315074	7.30503e-06	20.2848
Intestinimonas	20	6218922	rs4113676	C	A	-0.218507	0.0490152	7.41635e-06	19.8733
Intestinimonas	3	17187502	rs9823439	C	T	-0.0581947	0.0131455	9.85876e-06	19.5982
Intestinimonas	6	155737906	rs62427239	A	C	0.162658	0.0367647	9.40505e-06	19.5744
Intestinimonas	3	150620956	rs2276760	G	A	-0.0685234	0.0152546	7.84062e-06	20.178
Intestinimonas	6	67200802	rs6934519	T	C	0.0692373	0.0151154	8.56956e-06	20.9818
Intestinimonas	13	23343542	rs1000888	G	C	-0.0585038	0.013219	9.71299e-06	19.5871
Lachnoclostridium	20	19300846	rs6112314	C	A	-0.0561715	0.0108174	2.43212e-07	26.964
Lachnoclostridium	3	177470032	rs62285313	G	A	0.0864203	0.0181565	1.58331e-06	22.6551
Lachnoclostridium	17	13816159	rs78068103	G	A	0.0886199	0.0194248	3.66519e-06	20.8137
Lachnoclostridium	3	23037786	rs615997	C	T	0.0511752	0.0106491	2.02677e-06	23.0939
Lachnoclostridium	12	28169306	rs61915992	T	A	0.0803876	0.0172209	2.6727e-06	21.7905
Lachnoclostridium	18	1053252	rs789029	T	C	-0.0641288	0.0137974	3.75328e-06	21.6029
Lachnoclostridium	1	185091351	rs12566975	C	T	-0.0468097	0.0105787	9.57204e-06	19.5798
Lachnoclostridium	8	59370320	rs4738679	A	G	-0.0520267	0.011404	4.41754e-06	20.813
Lachnoclostridium	3	66725825	rs1031599	T	G	-0.078627	0.0175644	6.31376e-06	20.039
Lachnoclostridium	17	46694541	rs72829893	T	G	0.117472	0.0268103	5.57766e-06	19.1985
Lachnoclostridium	4	38694566	rs3821998	A	C	-0.0864066	0.0192519	6.72052e-06	20.1439
Lachnoclostridium	18	19743455	rs2385421	G	A	0.0746186	0.0180734	7.13717e-06	17.0457
Lachnoclostridium	2	167244051	rs1528479	A	G	-0.0497798	0.0111919	9.63976e-06	19.7832
Lachnoclostridium	12	102046595	rs1997204	C	T	-0.108075	0.0242022	5.97081e-06	19.9406
Lachnoclostridium	16	27217620	rs62028349	C	G	0.0469989	0.0105971	9.17043e-06	19.6699
Lachnospira	5	176802250	rs13157098	G	A	-0.0768058	0.0155312	5.99315e-07	24.4556
Lachnospira	11	25962890	rs4923324	A	G	-0.0617321	0.0133387	2.43593e-06	21.4189
Lachnospira	2	57701660	rs56791201	C	T	0.051823	0.0110697	2.92823e-06	21.9167
Lachnospira	6	6893668	rs2326833	G	C	-0.078495	0.017109	4.59648e-06	21.0491
Lachnospira	3	186445436	rs4686798	C	T	0.0531826	0.0113747	2.73936e-06	21.8603
Lachnospira	4	111995627	rs159484	A	G	0.0794668	0.0176999	6.67622e-06	20.1573
Lachnospira	12	91006514	rs2520509	G	A	0.0519063	0.011578	7.41854e-06	20.099
LachnospiraceaeFCS020group	19	2571232	rs7249113	A	G	0.0679483	0.0133496	3.72097e-07	25.9073
LachnospiraceaeFCS020group	1	35328576	rs12078956	G	C	0.106101	0.0222904	2.15431e-06	22.657
LachnospiraceaeFCS020group	16	23631307	rs369444	G	C	0.125481	0.0259008	3.14826e-06	23.471
LachnospiraceaeFCS020group	2	53946431	rs72793667	G	A	-0.116881	0.0246589	1.63421e-06	22.4667
LachnospiraceaeFCS020group	19	17865305	rs1363769	C	T	-0.200628	0.0449372	1.58163e-06	19.933
LachnospiraceaeFCS020group	8	121244406	rs10093861	A	G	-0.0568869	0.0121152	3.05624e-06	22.0477
LachnospiraceaeFCS020group	13	40419314	rs9788306	T	C	-0.062804	0.0130744	1.38618e-06	23.0743
LachnospiraceaeFCS020group	5	109403564	rs113859143	C	G	-0.108906	0.0242055	2.5545e-06	20.2432
LachnospiraceaeFCS020group	1	118425334	rs9919338	C	G	-0.0553339	0.0120621	4.90667e-06	21.0443
LachnospiraceaeFCS020group	11	3248876	rs35035870	C	T	-0.190615	0.0414403	2.62028e-06	21.1578
LachnospiraceaeFCS020group	3	165996415	rs2862811	C	T	0.0564927	0.0121736	3.91911e-06	21.5351
LachnospiraceaeFCS020group	10	44346094	rs1254846	A	G	0.105963	0.0232501	5.59664e-06	20.7709
LachnospiraceaeFCS020group	6	71966268	rs4452603	G	T	0.0604208	0.0135965	8.9819e-06	19.748
LachnospiraceaeFCS020group	4	166588085	rs2322265	T	C	-0.0666305	0.0141577	5.20809e-06	22.1495
LachnospiraceaeFCS020group	10	65563647	rs3999074	T	G	-0.0550587	0.0121847	6.55048e-06	20.4185
LachnospiraceaeFCS020group	4	165786478	rs9308097	G	A	0.055381	0.0123659	7.4729e-06	20.0571
LachnospiraceaeNC2004group	20	5330700	rs6116753	A	G	0.0994748	0.0209139	2.9225e-06	22.6233
LachnospiraceaeNC2004group	5	149544722	rs3756315	G	A	-0.0883469	0.0188397	3.32583e-06	21.9905
LachnospiraceaeNC2004group	1	234157721	rs12127733	A	G	0.115182	0.0246006	3.10594e-06	21.9217
LachnospiraceaeNC2004group	18	58229086	rs17067076	A	G	-0.154631	0.0352194	5.61206e-06	19.2767
LachnospiraceaeNC2004group	9	122239986	rs1331592	G	C	0.0948806	0.0208369	5.34359e-06	20.7343
LachnospiraceaeNC2004group	9	29334137	rs1928659	C	T	0.102522	0.0226445	6.17241e-06	20.4978
LachnospiraceaeNC2004group	13	76829562	rs1929743	C	T	0.0837206	0.0190318	9.0551e-06	19.351
LachnospiraceaeNC2004group	13	47512191	rs12863463	A	G	-0.156365	0.0345372	6.03984e-06	20.4977
LachnospiraceaeNC2004group	17	21157406	rs117467633	C	T	-0.169687	0.0383169	9.13317e-06	19.6119
LachnospiraceaeNC2004group	6	22725908	rs12208226	A	C	-0.154739	0.0340372	9.7484e-06	20.6677
LachnospiraceaeND3007group	16	1100633	rs9932954	G	A	-0.0561864	0.0115984	1.24882e-06	23.4674
LachnospiraceaeND3007group	4	7678735	rs13110238	G	C	-0.0636978	0.0142041	4.47808e-06	20.1104
LachnospiraceaeND3007group	10	14137663	rs72776675	C	T	-0.0647067	0.014797	8.71689e-06	19.1228
LachnospiraceaeND3007group	3	172950553	rs2861203	A	G	0.0572304	0.0127279	7.36931e-06	20.2181
LachnospiraceaeNK4A136group	11	3922055	rs12362320	C	G	0.0573168	0.0115466	8.04224e-07	24.6407
LachnospiraceaeNK4A136group	1	54578401	rs954878	G	A	-0.0520656	0.0109082	1.78203e-06	22.7821
LachnospiraceaeNK4A136group	8	4842929	rs7832116	G	A	-0.0714756	0.0151703	3.57084e-06	22.1987
LachnospiraceaeNK4A136group	3	190415145	rs7616165	T	G	-0.230542	0.0483465	2.77391e-06	22.739
LachnospiraceaeNK4A136group	3	161749981	rs76193507	G	A	-0.22973	0.0499776	2.9309e-06	21.1293
LachnospiraceaeNK4A136group	17	35240097	rs11263806	G	A	-0.0524615	0.0116758	5.06517e-06	20.1887
LachnospiraceaeNK4A136group	19	51256120	rs73044693	G	A	-0.10758	0.0229884	3.57256e-06	21.9
LachnospiraceaeNK4A136group	5	6116659	rs160061	G	A	0.0513831	0.0108094	2.12198e-06	22.5963
LachnospiraceaeNK4A136group	10	62175024	rs7073658	G	T	-0.0499621	0.0109693	5.2691e-06	20.7456
LachnospiraceaeNK4A136group	14	100177681	rs68104925	C	T	-0.0549104	0.0115385	2.36779e-06	22.647
LachnospiraceaeNK4A136group	19	21806125	rs12611395	G	A	-0.0902532	0.0199652	5.83039e-06	20.4351
LachnospiraceaeNK4A136group	17	30016653	rs2880566	C	T	0.0599578	0.0134693	5.61428e-06	19.8155
LachnospiraceaeNK4A136group	8	84735080	rs28540839	C	A	0.0508285	0.0110591	9.34319e-06	21.1239
LachnospiraceaeNK4A136group	5	90289997	rs59805249	C	T	0.0936162	0.0207982	9.45385e-06	20.2605
LachnospiraceaeNK4A136group	7	8497922	rs10952110	T	G	0.0487709	0.0109614	9.08113e-06	19.7964
LachnospiraceaeNK4A136group	3	55181375	rs4955932	C	T	-0.0492283	0.0109388	7.05426e-06	20.2531
LachnospiraceaeUCG001	3	42568440	rs437876	C	T	0.0784637	0.0144768	7.1655e-08	29.3761
LachnospiraceaeUCG001	3	148269083	rs985416	T	C	0.0970258	0.0181807	1.45591e-07	28.4809
LachnospiraceaeUCG001	1	82384407	rs2050911	A	G	0.0751466	0.0153934	1.10648e-06	23.8313
LachnospiraceaeUCG001	9	7273249	rs10815577	G	C	-0.0683706	0.0143691	1.71503e-06	22.6403
LachnospiraceaeUCG001	9	14477851	rs573933	C	T	-0.107898	0.0232346	3.10508e-06	21.5655
LachnospiraceaeUCG001	1	53773248	rs78848836	G	A	-0.118868	0.0259753	3.38171e-06	20.9415
LachnospiraceaeUCG001	6	145006780	rs9403580	T	C	0.107801	0.0229777	3.46785e-06	22.0104
LachnospiraceaeUCG001	17	36155074	rs7213933	A	T	-0.0816269	0.01838	9.01671e-06	19.7231
LachnospiraceaeUCG001	19	13962924	rs8104225	G	A	0.0892098	0.0197665	8.04216e-06	20.3688
LachnospiraceaeUCG001	16	79092359	rs74034332	A	G	0.168045	0.0382637	3.33351e-06	19.2877
LachnospiraceaeUCG001	7	96965504	rs62496417	G	T	-0.0748504	0.0165681	5.87504e-06	20.4101
LachnospiraceaeUCG001	12	56256262	rs2371284	C	T	-0.0761893	0.0170127	7.55967e-06	20.0559
LachnospiraceaeUCG001	1	166199362	rs12131224	T	C	0.117095	0.02591	7.39863e-06	20.4243
LachnospiraceaeUCG001	14	21455973	rs4981345	C	T	-0.0681973	0.0149831	6.08596e-06	20.7171
LachnospiraceaeUCG001	1	108102470	rs79476906	A	T	-0.087088	0.0197008	8.27425e-06	19.541
LachnospiraceaeUCG001	8	56839500	rs7341608	C	T	-0.0784757	0.0177648	9.48124e-06	19.5142
LachnospiraceaeUCG004	1	240359089	rs12747809	A	G	-0.062197	0.0125685	8.64875e-07	24.4892
LachnospiraceaeUCG004	2	49904589	rs2882478	A	G	-0.0577091	0.0118338	1.20811e-06	23.7814
LachnospiraceaeUCG004	7	71303007	rs12673420	A	G	0.0554351	0.0118375	2.98079e-06	21.9305
LachnospiraceaeUCG004	6	81318836	rs2444793	T	C	-0.0542433	0.0118188	4.77076e-06	21.0644
LachnospiraceaeUCG004	4	183247601	rs2726805	G	A	0.0548397	0.0120844	6.30399e-06	20.5938
LachnospiraceaeUCG004	3	70592215	rs11128180	G	A	0.0648288	0.0140126	4.51737e-06	21.4041
LachnospiraceaeUCG004	14	40536481	rs12894272	G	A	0.0579792	0.0125229	4.33949e-06	21.4356
LachnospiraceaeUCG004	6	14817584	rs233486	G	A	-0.0799088	0.017766	6.28457e-06	20.2307
LachnospiraceaeUCG004	12	24572337	rs35182105	G	A	-0.109724	0.024221	4.86508e-06	20.5221
LachnospiraceaeUCG004	1	65990422	rs6656451	T	C	-0.05436	0.011947	5.56781e-06	20.7034
LachnospiraceaeUCG004	1	105287469	rs12072562	C	T	0.133104	0.0303566	7.0737e-06	19.2254
LachnospiraceaeUCG004	13	51292902	rs2706242	C	G	-0.0901399	0.0199712	9.83848e-06	20.3716
LachnospiraceaeUCG004	3	154242406	rs7629954	G	A	0.108441	0.023825	5.77222e-06	20.7167
LachnospiraceaeUCG008	11	74391775	rs10793103	T	C	0.0974344	0.0181279	9.34937e-08	28.8887
LachnospiraceaeUCG008	3	100496680	rs9873555	C	G	-0.121162	0.0233467	2.41343e-07	26.9326
LachnospiraceaeUCG008	2	168628871	rs13024781	C	T	-0.0798769	0.0168846	2.29166e-06	22.3801
LachnospiraceaeUCG008	11	19572557	rs10741777	C	T	-0.0973842	0.0194791	7.68659e-07	24.9941
LachnospiraceaeUCG008	16	84992314	rs955844	C	A	0.112064	0.0228369	1.80994e-06	24.0801
LachnospiraceaeUCG008	4	114220647	rs67078837	C	T	-0.0845848	0.0170693	7.68189e-07	24.5559
LachnospiraceaeUCG008	2	228100140	rs62277846	T	C	0.102292	0.0212319	1.58892e-06	23.2118
LachnospiraceaeUCG008	1	90818872	rs10801803	A	G	-0.117029	0.0243085	1.40029e-06	23.1778
LachnospiraceaeUCG008	12	129539818	rs61944774	G	A	0.179838	0.0393797	6.34122e-06	20.8554
LachnospiraceaeUCG008	15	31697284	rs75356640	A	G	0.136523	0.0303128	9.83206e-06	20.2844
LachnospiraceaeUCG008	8	23071054	rs57254474	A	G	0.0886512	0.0199045	6.92061e-06	19.8365
LachnospiraceaeUCG008	6	81214803	rs57091572	G	A	-0.110443	0.0235801	2.85822e-06	21.9372
LachnospiraceaeUCG010	10	83848397	rs11192447	G	A	0.126592	0.024345	4.68957e-07	27.0392
LachnospiraceaeUCG010	21	44079875	rs9981767	C	A	0.0655062	0.0131994	9.96373e-07	24.6295
LachnospiraceaeUCG010	14	29872341	rs74315802	T	G	0.0867262	0.0183477	3.19006e-06	22.3428
LachnospiraceaeUCG010	9	92267239	rs12346653	T	C	0.0657686	0.0139569	2.70321e-06	22.2053
LachnospiraceaeUCG010	19	42586245	rs10414815	C	T	0.10453	0.0230253	4.23977e-06	20.6096
LachnospiraceaeUCG010	1	224897491	rs72761829	T	A	0.111884	0.0238893	2.57651e-06	21.9344
LachnospiraceaeUCG010	2	185862591	rs72894957	A	G	0.222263	0.0486425	5.68428e-06	20.8786
LachnospiraceaeUCG010	5	8146371	rs336138	T	G	0.0779543	0.0171865	7.48417e-06	20.5733
LachnospiraceaeUCG010	7	81410263	rs4576377	C	A	-0.0572001	0.0127043	7.63056e-06	20.2718
LachnospiraceaeUCG010	21	33193567	rs2833528	T	C	-0.0562148	0.0127763	9.9199e-06	19.3594
LachnospiraceaeUCG010	9	85576178	rs2153460	T	A	-0.0684038	0.0156562	9.17312e-06	19.0893
LachnospiraceaeUCG010	6	84772845	rs17730011	A	G	-0.0702357	0.015706	7.84597e-06	19.9979
Lactobacillus	19	6928017	rs921925	C	A	0.0985077	0.0203229	9.71665e-07	23.4947
Lactobacillus	1	18501459	rs16861661	A	G	-0.183147	0.038148	1.2781e-06	23.0492
Lactobacillus	8	69010103	rs768253	G	T	-0.079195	0.0171791	4.2477e-06	21.2518
Lactobacillus	2	28903275	rs11674854	T	C	-0.0852686	0.0176504	1.592e-06	23.3384
Lactobacillus	16	73890910	rs328312	A	T	0.0815092	0.0169441	1.40618e-06	23.1406
Lactobacillus	20	54192992	rs6092149	T	A	-0.0801344	0.017149	3.29042e-06	21.8355
Lactobacillus	6	151027636	rs75127669	A	C	0.139784	0.0310414	6.83434e-06	20.2783
Lactobacillus	3	173151665	rs77478751	G	A	-0.219886	0.0475759	7.32705e-06	21.3609
Lactobacillus	2	135755629	rs1530559	A	G	0.0804001	0.0178207	4.93109e-06	20.3545
Lactobacillus	4	109896462	rs62314653	A	C	0.187692	0.0394585	2.24383e-06	22.6262
Lactobacillus	13	23834968	rs7399658	A	G	-0.107134	0.0221883	3.12099e-06	23.3134
Lactobacillus	2	199312684	rs12693845	T	C	-0.0805447	0.0177429	8.9632e-06	20.6075
Lactococcus	18	64699550	rs34757988	C	G	0.122294	0.0228976	8.95039e-08	28.5252
Lactococcus	22	31532568	rs757872	C	G	0.140799	0.027582	4.36882e-07	26.0585
Lactococcus	17	2699935	rs123059	C	T	-0.13671	0.0274694	1.26562e-06	24.7686
Lactococcus	12	113161438	rs4766997	T	C	0.114599	0.023839	2.06145e-06	23.1093
Lactococcus	19	28767353	rs10417872	G	T	0.118306	0.024522	1.28678e-06	23.2756
Lactococcus	1	116887742	rs6674304	T	C	0.200758	0.0442121	6.17759e-06	20.6187
Lactococcus	13	113472525	rs7992246	C	T	0.104232	0.0230786	4.44724e-06	20.3977
Lactococcus	10	71518643	rs55910161	T	C	0.146426	0.0307367	2.36214e-06	22.6946
Lactococcus	2	31266049	rs12621813	A	G	0.108423	0.0239978	6.60829e-06	20.4125
Lactococcus	2	54114864	rs2293361	T	C	-0.199221	0.0430969	1.39593e-06	21.3687
Lactococcus	7	14650221	rs17168302	A	G	0.191857	0.0424761	6.28602e-06	20.4016
Marvinbryantia	11	45826561	rs61884471	A	G	0.124426	0.0248431	1.01163e-06	25.0849
Marvinbryantia	10	12516924	rs2724813	G	A	-0.0840769	0.0167551	6.28451e-07	25.1803
Marvinbryantia	1	58441860	rs1187983	T	C	-0.0935456	0.0193174	2.02427e-06	23.4502
Marvinbryantia	6	132881664	rs2842896	T	C	-0.0649396	0.0131146	7.25363e-07	24.5192
Marvinbryantia	16	5938448	rs11645029	C	G	-0.060618	0.0131551	4.14752e-06	21.2331
Marvinbryantia	18	46255637	rs12963345	C	G	-0.059681	0.0132289	6.60378e-06	20.353
Marvinbryantia	3	166039765	rs2863363	G	A	0.0634861	0.0136323	3.11281e-06	21.688
Marvinbryantia	11	79518683	rs72948274	C	A	-0.126354	0.0272212	3.2591e-06	21.5459
Marvinbryantia	19	4542097	rs146541147	A	G	0.118845	0.0268423	6.86288e-06	19.6031
Marvinbryantia	13	86079090	rs11620597	C	T	0.119479	0.0271688	7.80178e-06	19.3395
Marvinbryantia	14	21577837	rs8006832	T	G	-0.0952415	0.0216699	6.58083e-06	19.317
Marvinbryantia	1	211400180	rs3125832	C	A	0.0679323	0.015012	5.02731e-06	20.4774
Methanobrevibacter	13	41963791	rs76029318	C	T	0.222849	0.0454319	1.07552e-06	24.0602
Methanobrevibacter	2	125440268	rs10202904	G	T	-0.112811	0.0239106	3.08549e-06	22.2598
Methanobrevibacter	4	104418307	rs894996	A	C	0.214213	0.0456045	3.81567e-06	22.0635
Methanobrevibacter	11	89349287	rs11018665	T	A	0.113013	0.0254343	7.03099e-06	19.7433
Methanobrevibacter	10	112266046	rs1334944	C	T	0.115197	0.0255492	7.6138e-06	20.3293
Methanobrevibacter	3	15053083	rs6776814	C	T	-0.188956	0.0419905	8.04905e-06	20.2498
Methanobrevibacter	15	31516919	rs4779844	C	G	0.109639	0.0247979	9.28281e-06	19.5478
Methanobrevibacter	19	52925820	rs4802933	G	A	-0.135628	0.0308139	9.73818e-06	19.3735
Odoribacter	15	58063881	rs503751	G	C	0.0618294	0.0118887	2.07625e-07	27.0474
Odoribacter	12	67655943	rs77779484	A	G	-0.133489	0.0268526	6.56256e-07	24.7127
Odoribacter	19	49523088	rs10423795	T	C	0.0550695	0.0121164	6.57936e-06	20.6573
Odoribacter	4	11907559	rs6856150	A	G	0.0881922	0.0194146	6.0595e-06	20.6349
Odoribacter	8	1266824	rs10093869	G	A	-0.0577795	0.0125389	3.67441e-06	21.2337
Odoribacter	17	46763962	rs4793970	G	A	-0.0576329	0.0129154	6.02696e-06	19.9125
Odoribacter	8	69677480	rs74553962	G	T	0.121449	0.0264106	9.48684e-06	21.1461
Odoribacter	14	70944224	rs28417404	G	A	-0.0726896	0.0161372	3.68032e-06	20.2903
Odoribacter	11	6848360	rs16918425	T	A	0.0999781	0.0223785	8.85048e-06	19.9595
Olsenella	2	150077190	rs1035588	G	A	-0.108148	0.0236848	4.85501e-06	20.8497
Olsenella	19	4925018	rs62112538	T	C	-0.19943	0.0407033	1.1882e-06	24.0062
Olsenella	1	247642270	rs35225860	G	A	-0.223604	0.0482391	3.87041e-06	21.4862
Olsenella	9	21884425	rs72691585	A	C	-0.249079	0.0520814	2.95294e-06	22.8722
Olsenella	6	10422207	rs9460691	A	C	0.119966	0.0268645	7.28354e-06	19.9415
Olsenella	10	10777085	rs17148768	A	G	0.140434	0.0295602	2.1984e-06	22.57
Olsenella	4	174810498	rs61090148	G	A	-0.104783	0.0231343	6.43728e-06	20.5148
Olsenella	1	179629191	rs7540303	T	C	0.108044	0.023638	5.32027e-06	20.892
Olsenella	1	231960352	rs2759329	A	G	-0.111131	0.0237218	3.43201e-06	21.9471
Olsenella	20	19969568	rs6046522	T	C	0.122938	0.0269928	4.48455e-06	20.7434
Olsenella	17	59632873	rs8066522	A	G	-0.106529	0.0240379	9.70095e-06	19.64
Oscillibacter	1	184942671	rs234108	G	A	0.0749553	0.0152632	9.16336e-07	24.1164
Oscillibacter	14	32270129	rs36095275	T	C	-0.0752368	0.0156861	1.39627e-06	23.0054
Oscillibacter	14	21479605	rs11627628	C	T	0.143961	0.0290223	1.0092e-06	24.605
Oscillibacter	6	28580593	rs9393920	G	A	-0.0744662	0.0151081	9.92237e-07	24.294
Oscillibacter	22	44834707	rs133832	C	A	-0.0795527	0.0162411	1.14719e-06	23.9928
Oscillibacter	4	3656291	rs12649930	G	T	0.121589	0.0259612	4.09379e-06	21.935
Oscillibacter	10	116469806	rs75453768	T	G	0.12212	0.0268629	5.34738e-06	20.6665
Oscillibacter	2	179457147	rs16866406	G	A	0.0988765	0.0208795	3.07821e-06	22.4256
Oscillibacter	20	49507892	rs761240	G	T	-0.17664	0.0388812	2.03841e-06	20.6394
Oscillibacter	8	21598077	rs4506202	G	A	-0.0711323	0.0152261	3.20825e-06	21.8251
Oscillibacter	11	79013843	rs61883564	G	A	-0.101351	0.0221016	3.38712e-06	21.0288
Oscillibacter	9	1798324	rs16934185	G	A	-0.129568	0.028157	4.38031e-06	21.1748
Oscillibacter	11	25973451	rs12417956	G	C	0.0785431	0.0174075	6.02626e-06	20.3585
Oscillibacter	6	36931994	rs6901560	G	C	0.0855032	0.018693	6.20951e-06	20.9221
Oscillibacter	20	18003390	rs62206502	A	C	-0.0681423	0.0151349	6.59895e-06	20.271
Oscillibacter	12	82366390	rs137917150	A	T	-0.174992	0.0388394	4.61985e-06	20.2998
Oscillibacter	8	11116314	rs11990279	C	T	-0.0824934	0.0180457	4.94298e-06	20.8972
Oscillospira	6	18093691	rs12206468	A	G	-0.133016	0.0269733	1.04222e-06	24.3185
Oscillospira	3	172373615	rs73038677	A	T	-0.08321	0.0168666	1.0943e-06	24.3388
Oscillospira	14	28151415	rs1954532	C	T	-0.0826246	0.0175252	2.26773e-06	22.2277
Oscillospira	4	89483300	rs28889936	C	A	0.114051	0.0252838	3.36585e-06	20.3475
Oscillospira	1	76803093	rs751183	C	T	-0.0774322	0.0172216	6.85127e-06	20.2162
Oscillospira	17	14881860	rs8076323	G	A	0.0715392	0.0156539	5.61316e-06	20.8855
Oscillospira	6	56160483	rs72866977	C	A	-0.130569	0.0281674	5.62701e-06	21.4875
Oscillospira	6	170474630	rs62422654	T	C	0.0898456	0.0198088	6.46754e-06	20.572
Oscillospira	16	89792856	rs12925026	C	T	0.13559	0.030678	9.31021e-06	19.5345
Oxalobacter	3	171947435	rs4428215	A	G	0.130293	0.0242237	7.51071e-08	28.9307
Oxalobacter	9	87514407	rs736744	T	C	0.117882	0.0211262	2.57471e-08	31.1352
Oxalobacter	22	37421469	rs6000536	T	C	-0.130992	0.0253804	2.06054e-07	26.6374
Oxalobacter	4	189935314	rs36057338	T	G	0.207847	0.0421439	8.79803e-07	24.323
Oxalobacter	20	59502888	rs6071435	A	T	-0.105512	0.021489	1.07431e-06	24.1088
Oxalobacter	9	19682558	rs12002250	C	A	0.217122	0.0466317	1.41504e-06	21.6793
Oxalobacter	6	38550301	rs1569853	C	T	-0.138078	0.0296981	3.64501e-06	21.6166
Oxalobacter	12	96819204	rs11108500	G	A	-0.199099	0.0427327	3.74279e-06	21.7079
Oxalobacter	8	20902693	rs10464997	A	G	0.137691	0.0294804	3.29754e-06	21.8145
Oxalobacter	15	93941937	rs111966731	C	T	0.213114	0.047162	7.29863e-06	20.4193
Oxalobacter	8	115560689	rs6993398	A	G	0.127217	0.0278855	7.12773e-06	20.813
Oxalobacter	11	126582578	rs3862635	T	C	-0.172142	0.0394026	9.18685e-06	19.0864
Parabacteroides	9	2217340	rs60884758	T	C	-0.0702667	0.0142249	5.70689e-07	24.4006
Parabacteroides	5	169360155	rs3860755	C	G	0.0558784	0.0116625	1.71325e-06	22.9566
Parabacteroides	6	47368687	rs4236095	A	G	0.0761961	0.0157042	1.93145e-06	23.5416
Parabacteroides	3	191572365	rs115602804	A	G	0.10308	0.0222736	1.93059e-06	21.4176
Parabacteroides	3	52354847	rs114567323	C	T	0.186478	0.0405199	5.65487e-06	21.1795
Parabacteroides	12	56396953	rs7298818	T	C	0.0888832	0.0200902	8.53629e-06	19.5736
Parabacteroides	1	85585609	rs6657302	C	T	-0.10452	0.0225521	9.75699e-06	21.4794
Parabacteroides	6	165969505	rs11965579	C	G	0.162824	0.0381863	8.86592e-06	18.1811
Parabacteroides	16	7045276	rs17141986	C	G	0.0500303	0.0111459	7.2741e-06	20.1481
Parabacteroides	2	38037203	rs72893646	T	A	-0.0715594	0.0156668	8.83391e-06	20.8629
Paraprevotella	5	174606261	rs2081023	G	A	-0.122561	0.0236507	2.638e-07	26.8543
Paraprevotella	17	69135631	rs9900242	G	A	-0.0852967	0.0175212	1.14068e-06	23.6994
Paraprevotella	13	86162420	rs9602779	C	A	-0.106692	0.0220263	6.92746e-07	23.4627
Paraprevotella	3	149298792	rs140997932	C	T	-0.162376	0.0354178	2.11119e-06	21.0183
Paraprevotella	11	114526679	rs145020347	G	A	-0.12465	0.0262323	4.03009e-06	22.5793
Paraprevotella	12	114131978	rs4767113	T	C	0.0882466	0.018382	2.14357e-06	23.0469
Paraprevotella	1	195971173	rs3008582	C	T	0.10572	0.0227246	4.35989e-06	21.6433
Paraprevotella	11	41079703	rs4756632	T	G	-0.138905	0.0289897	3.81747e-06	22.9589
Paraprevotella	12	25249743	rs10842464	C	T	-0.0758215	0.0172568	6.59715e-06	19.3048
Paraprevotella	7	81759508	rs3801748	A	G	0.0779721	0.0171691	5.20177e-06	20.6244
Paraprevotella	18	69623804	rs7240324	G	T	-0.10229	0.0226948	5.95902e-06	20.315
Paraprevotella	12	71978728	rs17109926	G	A	-0.0988335	0.0216172	6.75279e-06	20.9031
Paraprevotella	6	83459314	rs17785622	G	A	0.248065	0.0524304	1.92659e-06	22.3855
Parasutterella	20	25599776	rs2387977	C	T	-0.0681778	0.0134756	5.38476e-07	25.5972
Parasutterella	2	72235444	rs7572229	A	G	0.066273	0.0132736	6.31698e-07	24.9285
Parasutterella	4	15565736	rs35414597	A	T	-0.0684946	0.0142143	1.51206e-06	23.2199
Parasutterella	4	65556925	rs6828768	T	C	0.0636852	0.0132645	1.78328e-06	23.0512
Parasutterella	10	44293839	rs10899911	G	A	-0.0717102	0.0148151	1.15272e-06	23.4288
Parasutterella	12	5275540	rs7303158	T	C	0.0646859	0.0134256	1.32776e-06	23.2141
Parasutterella	2	178954708	rs78383039	C	T	-0.146315	0.0297119	1.57438e-06	24.2501
Parasutterella	8	114804024	rs35055552	C	T	0.109554	0.0235433	3.34853e-06	21.6533
Parasutterella	6	137615592	rs2090816	C	A	0.0840967	0.0177315	2.89715e-06	22.494
Parasutterella	12	126498824	rs1403396	T	A	-0.0756729	0.0159035	2.75519e-06	22.6411
Parasutterella	17	14692867	rs55877868	C	A	-0.104458	0.0228089	2.87068e-06	20.9735
Parasutterella	15	67316307	rs8039785	G	T	0.0618345	0.0133	3.62095e-06	21.6151
Parasutterella	8	16674526	rs823424	A	G	-0.0713448	0.0156958	4.95295e-06	20.6613
Parasutterella	12	53260710	rs7311004	C	T	-0.0617522	0.0136438	5.92054e-06	20.4848
Parasutterella	3	156550415	rs62273907	G	A	0.229468	0.0502262	5.88384e-06	20.873
Parasutterella	3	193896709	rs6809952	A	G	-0.0684957	0.0150892	8.13349e-06	20.6062
Parasutterella	3	30163689	rs11715853	A	G	-0.0662952	0.0146114	6.22913e-06	20.5864
Peptococcus	3	17793504	rs75754569	G	C	0.181434	0.0319429	1.09884e-08	32.2619
Peptococcus	13	91182556	rs77681628	T	C	0.200307	0.0387328	2.68836e-07	26.7446
Peptococcus	4	35358594	rs10031059	C	T	-0.121167	0.0225844	1.23637e-07	28.7838
Peptococcus	6	99020289	rs6918730	A	G	0.135311	0.0289742	1.14732e-06	21.8092
Peptococcus	14	57985112	rs413827	A	G	0.110229	0.0237523	3.30085e-06	21.5369
Peptococcus	2	33691809	rs2054133	A	G	0.0895433	0.0188332	2.14166e-06	22.6058
Peptococcus	10	78716030	rs11001941	A	G	-0.195611	0.0392217	1.32858e-06	24.8734
Peptococcus	9	104595848	rs7033353	G	T	0.090152	0.018995	2.21957e-06	22.5254
Peptococcus	22	50973113	rs5770862	C	T	0.162018	0.0356813	3.21957e-06	20.6179
Peptococcus	15	75073172	rs34282744	C	G	0.191797	0.0399832	1.83535e-06	23.0107
Peptococcus	11	968356	rs72850165	C	T	-0.134304	0.0300423	5.74152e-06	19.9853
Peptococcus	11	4019788	rs11030569	T	A	-0.17402	0.0374133	3.12991e-06	21.6345
Peptococcus	6	162239191	rs7766680	C	G	0.0976832	0.0214155	3.50768e-06	20.8057
Peptococcus	1	75971700	rs74592222	A	G	0.137957	0.0302965	8.55342e-06	20.7349
Peptococcus	20	43118017	rs36121075	G	A	-0.14067	0.030628	6.9872e-06	21.0944
Peptococcus	1	216223782	rs12069354	T	C	0.16763	0.03795	9.28339e-06	19.5109
Phascolarctobacterium	12	53098742	rs75882962	C	T	0.0968661	0.0190575	3.18987e-07	25.8352
Phascolarctobacterium	4	183252836	rs56157888	C	A	0.0954864	0.0193976	1.08506e-06	24.2318
Phascolarctobacterium	3	168339417	rs56069061	A	G	-0.111306	0.0230694	1.87174e-06	23.2789
Phascolarctobacterium	3	186553389	rs74540770	A	G	-0.121014	0.0258621	3.60275e-06	21.8951
Phascolarctobacterium	17	73584441	rs76124218	G	C	-0.159361	0.0344532	2.66969e-06	21.3946
Phascolarctobacterium	1	203102563	rs6427992	C	G	-0.0652458	0.0137508	2.08614e-06	22.5137
Phascolarctobacterium	2	174436533	rs12618201	G	A	0.0641657	0.0138202	3.37696e-06	21.5565
Phascolarctobacterium	22	47841258	rs74847270	G	A	-0.104889	0.0230998	5.73099e-06	20.6179
Phascolarctobacterium	8	102434276	rs1264476	G	T	0.0767335	0.0166041	4.29567e-06	21.3569
Phascolarctobacterium	14	21358155	rs28525131	A	G	-0.118657	0.0269048	8.22677e-06	19.4503
Phascolarctobacterium	13	71376322	rs7982713	A	G	0.0726922	0.0163201	9.72164e-06	19.8395
Phascolarctobacterium	4	17051156	rs11929846	C	T	-0.0697199	0.0157969	8.88416e-06	19.4791
Prevotella7	3	60474379	rs430270	C	A	0.139155	0.0297055	2.86846e-06	21.9444
Prevotella7	2	12101762	rs57404562	A	C	0.155486	0.0316057	6.21576e-07	24.2022
Prevotella7	18	71442664	rs9959718	A	G	0.133012	0.0275361	1.90058e-06	23.3333
Prevotella7	22	24613952	rs9608249	G	A	-0.158213	0.0336317	2.06687e-06	22.1304
Prevotella7	2	242066314	rs2240542	T	C	0.12085	0.0261776	4.84146e-06	21.3124
Prevotella7	10	133000320	rs2918132	T	C	-0.114648	0.0254916	6.42409e-06	20.2275
Prevotella7	11	19943115	rs16937247	C	G	0.146098	0.0351529	9.63705e-06	17.2729
Prevotella7	16	47237609	rs118038478	G	A	0.205676	0.0468917	7.85422e-06	19.2386
Prevotella7	1	3343802	rs12124567	G	A	-0.121281	0.0275017	9.48982e-06	19.4477
Prevotella7	6	91019654	rs12195431	C	T	0.196528	0.0442322	8.72818e-06	19.7411
Prevotella7	1	29736216	rs9426434	C	T	-0.123657	0.0278514	9.71711e-06	19.7126
Prevotella7	11	39821773	rs79263163	C	A	-0.143982	0.031501	7.51048e-06	20.8914
Prevotella9	19	639161	rs111509883	C	T	0.171131	0.0347624	1.24389e-06	24.2346
Prevotella9	8	19115604	rs2683313	G	A	-0.0724576	0.0151603	1.68895e-06	22.843
Prevotella9	22	44236460	rs117271932	G	A	0.208089	0.0440393	2.81722e-06	22.3263
Prevotella9	9	109009495	rs10512344	G	C	0.247373	0.0544087	3.19324e-06	20.6713
Prevotella9	1	118852817	rs9428102	G	A	-0.0778845	0.0176068	4.61734e-06	19.5677
Prevotella9	20	21470713	rs746764	C	T	-0.0915772	0.0193245	2.03999e-06	22.4573
Prevotella9	15	38513730	rs16966465	C	G	0.0743348	0.0165291	9.33202e-06	20.225
Prevotella9	10	12497581	rs2104588	C	T	0.105558	0.023773	8.12987e-06	19.7159
Prevotella9	10	122819400	rs11199734	T	A	0.0770209	0.0169462	7.00288e-06	20.6572
Prevotella9	18	19993452	rs7232121	C	G	0.0671292	0.014423	3.76013e-06	21.6628
Prevotella9	2	11232685	rs11685699	T	C	-0.141357	0.0295665	2.02552e-06	22.858
Prevotella9	22	26152738	rs9613013	A	G	0.0917591	0.0202697	6.10415e-06	20.493
Prevotella9	1	14161251	rs2495052	G	A	0.0838978	0.0188523	8.97142e-06	19.8049
Prevotella9	2	91954502	rs72815774	C	T	-0.176186	0.0393068	8.78291e-06	20.0913
Prevotella9	17	59421778	rs4968431	T	G	0.0640113	0.0144162	8.58441e-06	19.7156
Prevotella9	12	1794470	rs7976209	C	T	-0.0870786	0.0197951	7.28343e-06	19.3513
Prevotella9	4	161115744	rs12648235	C	T	0.0785902	0.0177676	7.39079e-06	19.5651
Prevotella9	5	63736025	rs1304512	A	G	0.0761593	0.0165885	5.29082e-06	21.0782
Prevotella9	18	71992502	rs7237249	T	C	-0.0823764	0.0182126	8.93303e-06	20.4579
RikenellaceaeRC9gutgroup	9	112657543	rs2900503	T	G	-0.172329	0.0326671	1.55282e-07	27.8289
RikenellaceaeRC9gutgroup	4	149562638	rs17582787	G	A	-0.157739	0.0339924	3.55377e-06	21.5335
RikenellaceaeRC9gutgroup	11	102429543	rs7113155	C	G	0.114423	0.0247798	5.26481e-06	21.322
RikenellaceaeRC9gutgroup	4	84698188	rs4270579	A	G	-0.118021	0.0271041	5.45647e-06	18.9605
RikenellaceaeRC9gutgroup	10	135010198	rs2998141	C	T	-0.136346	0.0293073	4.42373e-06	21.644
RikenellaceaeRC9gutgroup	7	73334987	rs4717843	T	G	-0.119376	0.0260548	4.7173e-06	20.9922
RikenellaceaeRC9gutgroup	1	164800873	rs9887954	A	G	-0.114849	0.0249013	4.80801e-06	21.2723
RikenellaceaeRC9gutgroup	16	76605358	rs7193937	C	G	0.124153	0.027741	6.18767e-06	20.0296
RikenellaceaeRC9gutgroup	6	165668732	rs80309088	A	G	0.17405	0.0383423	4.55642e-06	20.6059
RikenellaceaeRC9gutgroup	4	163830516	rs12501673	G	A	0.116395	0.0262253	6.28983e-06	19.6983
RikenellaceaeRC9gutgroup	4	155865671	rs17032291	C	T	-0.169579	0.0368251	6.61004e-06	21.2057
RikenellaceaeRC9gutgroup	19	1970021	rs2074881	C	T	-0.142236	0.032391	9.44772e-06	19.2828
RikenellaceaeRC9gutgroup	5	31406285	rs7712231	G	A	0.156284	0.0350462	7.97036e-06	19.8859
Romboutsia	10	17019559	rs61841503	A	G	0.092888	0.0171454	3.99597e-08	29.351
Romboutsia	7	5319387	rs10279978	G	A	-0.0622202	0.0127675	1.17009e-06	23.7492
Romboutsia	1	171903885	rs16843578	T	C	-0.0875276	0.0196779	5.08123e-06	19.7849
Romboutsia	13	88725540	rs77702691	G	A	-0.094406	0.0208544	7.36973e-06	20.4928
Romboutsia	2	16066705	rs75987356	A	G	-0.129578	0.0280454	6.70799e-06	21.3472
Romboutsia	8	5088054	rs75200530	G	T	-0.190644	0.0421065	5.06555e-06	20.4998
Romboutsia	13	32720756	rs9567264	T	C	0.0580018	0.0127495	5.75689e-06	20.6966
Romboutsia	7	78136725	rs34302036	G	A	0.0550261	0.0120835	5.87667e-06	20.7374
Romboutsia	11	133834657	rs7109293	G	A	0.0919112	0.0205738	6.98354e-06	19.9575
Romboutsia	5	57229635	rs114398731	C	G	-0.131039	0.0293815	7.95851e-06	19.8907
Romboutsia	7	106406824	rs28603357	C	T	-0.214911	0.0474739	8.52235e-06	20.4931
Romboutsia	11	99665050	rs11221428	C	T	-0.0726779	0.0158263	6.48646e-06	21.0885
Romboutsia	6	135411737	rs9389266	G	T	0.0722815	0.0162353	9.38461e-06	19.8213
Romboutsia	7	145760298	rs62504452	G	A	-0.0710048	0.0156654	4.65831e-06	20.5443
Roseburia	16	8307948	rs2034589	C	G	0.0629765	0.0123489	5.01161e-07	26.0076
Roseburia	4	119349	rs116270582	A	T	-0.153844	0.0329324	1.19525e-06	21.823
Roseburia	12	50650057	rs2160994	C	T	0.0550687	0.0112481	9.6985e-07	23.969
Roseburia	11	12009569	rs16910295	C	T	-0.0980434	0.020957	2.91111e-06	21.8867
Roseburia	1	95178974	rs12740451	C	T	0.0697527	0.0153607	7.34264e-06	20.6205
Roseburia	3	57116228	rs6445851	A	G	-0.0497336	0.0108158	3.52721e-06	21.1437
Roseburia	13	103117486	rs9300744	T	C	-0.0588452	0.0126228	4.75118e-06	21.7326
Roseburia	5	89598914	rs2943022	C	T	0.0493786	0.0106763	4.11408e-06	21.3911
Roseburia	6	12774611	rs6930661	T	C	-0.0961587	0.0204975	2.47942e-06	22.0078
Roseburia	10	16051097	rs4748237	C	G	0.0488326	0.0106404	4.67223e-06	21.0621
Roseburia	1	145655256	rs147990086	G	A	-0.0578936	0.01324	8.92942e-06	19.1199
Roseburia	5	125076494	rs329182	C	T	0.0690327	0.0152884	5.90142e-06	20.3885
Roseburia	1	194183650	rs302266	C	T	-0.0777312	0.0172985	8.12587e-06	20.1917
Roseburia	6	166170836	rs75326254	T	C	-0.104628	0.0230897	7.50204e-06	20.5332
Roseburia	15	86512809	rs55858165	C	A	0.179284	0.0404954	9.98975e-06	19.6008
Roseburia	15	37859065	rs57466170	T	C	0.0741405	0.0171601	8.30102e-06	18.6669
Roseburia	5	144135655	rs78753150	C	A	0.0968739	0.0214067	9.98312e-06	20.4793
Ruminiclostridium5	21	19151940	rs243585	G	C	-0.0585939	0.0121017	1.32681e-06	23.443
Ruminiclostridium5	12	1891043	rs2286384	C	G	-0.0518814	0.0107482	1.43857e-06	23.2997
Ruminiclostridium5	20	41177956	rs79968837	G	A	-0.0950311	0.0193507	1.14623e-06	24.1177
Ruminiclostridium5	10	12835085	rs2482038	A	C	0.0518991	0.0108777	1.70314e-06	22.7639
Ruminiclostridium5	5	32477664	rs113753996	C	T	0.0820689	0.0174463	3.98895e-06	22.1285
Ruminiclostridium5	6	50405920	rs1492620	C	T	-0.0830505	0.0180073	3.52577e-06	21.271
Ruminiclostridium5	8	131316030	rs2791343	C	T	0.051717	0.0113369	5.53959e-06	20.8104
Ruminiclostridium5	10	35262588	rs10827477	G	A	-0.0547387	0.0115163	2.19177e-06	22.5922
Ruminiclostridium5	20	60293505	rs6121460	A	G	0.0932955	0.0199206	2.64107e-06	21.934
Ruminiclostridium5	1	41878680	rs2801960	G	C	0.0520975	0.0115111	6.20872e-06	20.4832
Ruminiclostridium5	16	86769909	rs8053158	G	A	-0.0740543	0.0159151	5.89806e-06	21.6512
Ruminiclostridium5	13	108775162	rs1223978	C	T	0.0484169	0.0108254	8.16186e-06	20.0034
Ruminiclostridium5	2	103755970	rs73002572	C	G	0.181548	0.0414078	8.8222e-06	19.2227
Ruminiclostridium5	21	33811886	rs2833828	A	G	0.0489617	0.0108702	6.81651e-06	20.2879
Ruminiclostridium5	3	55243531	rs4955951	G	A	-0.0713749	0.0165826	9.95519e-06	18.5261
Ruminiclostridium6	14	20954661	rs1756364	T	G	0.0999189	0.0197169	2.53654e-07	25.6815
Ruminiclostridium6	14	56938952	rs71414120	G	T	0.200894	0.0406434	1.07697e-06	24.4317
Ruminiclostridium6	16	72136154	rs61060922	G	T	0.15913	0.0322283	1.08647e-06	24.3796
Ruminiclostridium6	1	240503826	rs79968172	A	G	0.11614	0.0243083	1.66054e-06	22.8271
Ruminiclostridium6	11	40289063	rs77193512	G	A	0.0736533	0.0153163	1.29587e-06	23.1246
Ruminiclostridium6	8	79766499	rs11992182	C	A	0.0625299	0.0137876	4.64839e-06	20.5684
Ruminiclostridium6	18	76018244	rs72991535	G	T	0.135604	0.0295174	4.95367e-06	21.1051
Ruminiclostridium6	11	86179076	rs663262	C	T	-0.13498	0.0310715	3.39417e-06	18.872
Ruminiclostridium6	13	111703249	rs9555756	C	A	-0.0804138	0.0176692	7.10127e-06	20.7123
Ruminiclostridium6	2	5548605	rs792058	A	G	0.0554234	0.0125423	8.57953e-06	19.5268
Ruminiclostridium6	10	132651293	rs10829821	C	T	-0.097606	0.0216072	3.47141e-06	20.4058
Ruminiclostridium6	19	10115515	rs67479537	C	T	0.118994	0.026487	9.302e-06	20.183
Ruminiclostridium6	15	61047117	rs1871858	G	C	-0.105422	0.0237274	9.11606e-06	19.7404
Ruminiclostridium6	10	128214403	rs116969552	G	A	-0.166823	0.0376681	9.15949e-06	19.6139
Ruminiclostridium6	19	49209339	rs2548459	T	C	0.0554866	0.0122755	6.40206e-06	20.4315
Ruminiclostridium6	7	101271282	rs73176030	C	T	0.058665	0.013208	7.28883e-06	19.7282
Ruminiclostridium6	4	36478011	rs35362464	A	C	0.0720077	0.0165387	8.99138e-06	18.9564
Ruminiclostridium9	3	157841287	rs57665991	G	C	-0.0641507	0.0123339	2.07274e-07	27.0523
Ruminiclostridium9	1	247710285	rs12040548	T	G	0.0570422	0.0122359	3.14872e-06	21.733
Ruminiclostridium9	7	47013498	rs115044523	A	G	-0.0980026	0.0202616	2.37202e-06	23.3951
Ruminiclostridium9	11	68886460	rs12419854	A	T	-0.0727975	0.0155594	3.17992e-06	21.89
Ruminiclostridium9	20	2210530	rs6082461	C	A	0.0586425	0.0131004	4.86594e-06	20.0381
Ruminiclostridium9	9	74214419	rs113048721	G	C	0.0600735	0.0132737	4.10352e-06	20.4823
Ruminiclostridium9	19	34371198	rs918449	G	A	-0.0950908	0.0197177	2.55994e-06	23.2576
Ruminiclostridium9	6	128568828	rs73592673	T	A	-0.081629	0.0169515	2.13971e-06	23.1886
Ruminiclostridium9	7	155701010	rs79082720	G	C	0.0928576	0.0204871	6.46935e-06	20.5434
Ruminiclostridium9	8	14697544	rs74303178	C	T	0.0532742	0.0119274	7.91566e-06	19.9501
Ruminiclostridium9	2	204706865	rs13033315	A	T	0.0511195	0.0111418	5.68052e-06	21.0506
Ruminiclostridium9	3	29179983	rs9809789	T	C	-0.0717454	0.0159673	8.71968e-06	20.1894
Ruminiclostridium9	13	90441578	rs9522712	C	T	0.0699728	0.0154939	4.65962e-06	20.3956
Ruminiclostridium9	6	67655320	rs78191726	C	T	0.0944998	0.0210206	7.58287e-06	20.2103
Ruminiclostridium9	12	10702414	rs7137760	T	C	0.050797	0.0112182	7.06911e-06	20.5035
RuminococcaceaeNK4A214group	22	17793012	rs5994253	G	A	-0.0811302	0.0157621	2.35183e-07	26.4934
RuminococcaceaeNK4A214group	22	49796014	rs136761	A	G	-0.0587521	0.0119155	8.15195e-07	24.3122
RuminococcaceaeNK4A214group	1	157338888	rs11586410	A	G	-0.0863422	0.0169937	3.66276e-07	25.8149
RuminococcaceaeNK4A214group	12	78373555	rs34576931	C	G	-0.0873312	0.0194886	4.71641e-06	20.0806
RuminococcaceaeNK4A214group	2	235430299	rs114244418	G	C	-0.175266	0.0372779	3.59151e-06	22.1051
RuminococcaceaeNK4A214group	20	18030357	rs4814689	T	C	-0.1083	0.0230708	4.5519e-06	22.036
RuminococcaceaeNK4A214group	7	132042135	rs73158814	G	C	-0.109257	0.0227458	2.19798e-06	23.0726
RuminococcaceaeNK4A214group	2	239087912	rs12731	G	A	-0.0527684	0.0115053	4.87237e-06	21.0353
RuminococcaceaeNK4A214group	2	141897042	rs7573569	C	T	0.107739	0.0233638	3.23139e-06	21.2645
RuminococcaceaeNK4A214group	3	26509287	rs147475196	G	A	-0.133769	0.0295196	4.72496e-06	20.5347
RuminococcaceaeNK4A214group	16	24073806	rs62027366	C	T	0.0615389	0.0137612	6.58456e-06	19.9981
RuminococcaceaeNK4A214group	4	159932022	rs12642039	C	T	-0.0553003	0.0119397	3.43005e-06	21.4519
RuminococcaceaeNK4A214group	5	35288938	rs35559912	C	T	-0.0925071	0.0203674	4.89023e-06	20.6291
RuminococcaceaeNK4A214group	3	84725039	rs13087692	G	T	0.0574623	0.012594	8.69224e-06	20.8181
RuminococcaceaeNK4A214group	1	100248591	rs6681678	T	C	-0.100174	0.024	9.04931e-06	17.4216
RuminococcaceaeNK4A214group	5	123846318	rs11241747	T	C	0.0533858	0.0120035	6.58971e-06	19.7806
RuminococcaceaeUCG002	15	80713184	rs77564310	C	A	-0.0713093	0.0140855	3.28614e-07	25.6298
RuminococcaceaeUCG002	12	47384118	rs55793120	C	T	0.137396	0.027414	4.80674e-07	25.1191
RuminococcaceaeUCG002	1	14732458	rs10927423	A	C	-0.0713617	0.0147712	8.49518e-07	23.3398
RuminococcaceaeUCG002	4	12207874	rs67746927	G	C	-0.054237	0.0110357	9.17088e-07	24.1541
RuminococcaceaeUCG002	11	111712942	rs116974815	A	C	-0.189731	0.0396566	2.02518e-06	22.8899
RuminococcaceaeUCG002	14	77502546	rs7155595	A	C	0.0569929	0.0116986	1.14931e-06	23.734
RuminococcaceaeUCG002	11	86335459	rs7120052	C	A	0.0624796	0.0135523	1.96895e-06	21.2544
RuminococcaceaeUCG002	1	227563126	rs10916131	T	C	-0.069333	0.0146753	2.87497e-06	22.3205
RuminococcaceaeUCG002	1	238938497	rs79016051	T	C	-0.0887747	0.0189424	2.33742e-06	21.9638
RuminococcaceaeUCG002	19	54475808	rs12463378	G	A	-0.0522061	0.0112086	2.95523e-06	21.6938
RuminococcaceaeUCG002	5	123822114	rs11750293	T	G	-0.0578304	0.0120512	1.76136e-06	23.0276
RuminococcaceaeUCG002	1	190171640	rs2265670	G	C	-0.0512404	0.0109287	2.99166e-06	21.9831
RuminococcaceaeUCG002	10	73820548	rs15256	T	C	0.0732376	0.016834	9.45659e-06	18.9275
RuminococcaceaeUCG002	4	23325040	rs882348	G	A	-0.0799946	0.0178618	5.44852e-06	20.0572
RuminococcaceaeUCG002	2	45178830	rs72874194	C	G	-0.0770289	0.016725	3.46664e-06	21.2118
RuminococcaceaeUCG002	3	24045453	rs6793778	T	C	-0.0558706	0.0125258	9.81289e-06	19.8955
RuminococcaceaeUCG002	12	129451330	rs7342369	A	C	-0.0527803	0.0116023	5.66121e-06	20.6944
RuminococcaceaeUCG002	9	20131746	rs10964441	A	G	-0.14906	0.034486	7.45116e-06	18.6826
RuminococcaceaeUCG002	11	43344751	rs11607472	G	A	-0.0780229	0.0176325	7.18671e-06	19.5802
RuminococcaceaeUCG002	19	43637890	rs7249614	G	A	-0.0492778	0.0110807	9.07376e-06	19.7775
RuminococcaceaeUCG002	5	141014951	rs76847269	G	A	0.163508	0.0356151	5.1719e-06	21.0771
RuminococcaceaeUCG002	2	120757853	rs6542556	G	A	0.050974	0.011406	7.86123e-06	19.9724
RuminococcaceaeUCG002	13	87920450	rs57079348	G	T	-0.076573	0.0172819	7.21822e-06	19.632
RuminococcaceaeUCG002	15	90780618	rs56030423	A	G	-0.0982874	0.0216344	6.30385e-06	20.6398
RuminococcaceaeUCG002	14	73589896	rs362417	C	G	-0.054863	0.0120984	7.80005e-06	20.5638
RuminococcaceaeUCG002	9	114066670	rs113147300	G	A	-0.075842	0.0164562	7.6914e-06	21.2403
RuminococcaceaeUCG003	7	51541468	rs73341549	C	T	-0.169857	0.0318768	1.50953e-07	28.3935
RuminococcaceaeUCG003	2	205238716	rs6759615	G	A	0.102523	0.0200204	7.86224e-07	26.2238
RuminococcaceaeUCG003	19	49209851	rs646327	A	G	0.0586696	0.0118369	7.8318e-07	24.5667
RuminococcaceaeUCG003	12	75496463	rs11613919	T	G	0.0727604	0.0155716	1.62509e-06	21.8334
RuminococcaceaeUCG003	9	134416970	rs11243416	C	T	-0.0925653	0.0191203	1.66882e-06	23.4372
RuminococcaceaeUCG003	15	35071718	rs16959793	C	A	-0.062527	0.0131259	2.21709e-06	22.6924
RuminococcaceaeUCG003	8	82026852	rs4452755	C	A	-0.0634463	0.0134741	3.29335e-06	22.1725
RuminococcaceaeUCG003	2	37905976	rs10490280	T	C	-0.0672094	0.0143309	4.15551e-06	21.9943
RuminococcaceaeUCG003	6	105781538	rs4532474	A	G	0.0769231	0.017045	4.82127e-06	20.3667
RuminococcaceaeUCG003	18	46485154	rs4629039	A	T	0.0553742	0.0122659	6.54355e-06	20.3804
RuminococcaceaeUCG003	7	97348436	rs2523124	C	T	-0.0546625	0.0120823	5.7837e-06	20.4681
RuminococcaceaeUCG003	1	13794594	rs3013089	A	G	-0.0551473	0.0120346	4.38133e-06	20.9984
RuminococcaceaeUCG003	3	41982393	rs78720113	G	A	-0.115348	0.0249601	7.59261e-06	21.3566
RuminococcaceaeUCG003	22	25292719	rs139730	C	G	-0.0577655	0.0130645	9.72112e-06	19.5503
RuminococcaceaeUCG004	3	54427795	rs6769553	G	A	0.0849743	0.0157451	7.91068e-08	29.1264
RuminococcaceaeUCG004	1	103732214	rs12125734	T	G	0.133972	0.0257417	2.09428e-07	27.0865
RuminococcaceaeUCG004	3	169966722	rs511258	A	G	-0.0757474	0.0162475	4.52052e-06	21.7352
RuminococcaceaeUCG004	7	24791998	rs2248146	C	T	0.0689452	0.0153649	8.20001e-06	20.1348
RuminococcaceaeUCG004	9	7317307	rs10976229	G	T	0.095976	0.0214554	7.04477e-06	20.0103
RuminococcaceaeUCG004	2	239846337	rs7569771	G	A	-0.075914	0.0170308	8.11964e-06	19.8689
RuminococcaceaeUCG004	8	139253064	rs872501	A	G	0.116125	0.025946	5.80805e-06	20.0313
RuminococcaceaeUCG004	1	18676399	rs550351	C	A	0.078587	0.018003	9.43128e-06	19.055
RuminococcaceaeUCG004	6	2119329	rs3800154	C	A	-0.0797959	0.0177639	6.11581e-06	20.1782
RuminococcaceaeUCG004	6	132887921	rs11961899	A	G	-0.0707825	0.0161381	9.1802e-06	19.2374
RuminococcaceaeUCG004	3	197683751	rs9818949	T	G	0.0859927	0.0188671	5.38832e-06	20.7735
RuminococcaceaeUCG004	11	15771251	rs7123615	G	C	-0.0786157	0.0179592	7.09181e-06	19.1623
RuminococcaceaeUCG005	7	18026604	rs10950694	C	T	0.0577628	0.011412	4.298e-07	25.6196
RuminococcaceaeUCG005	20	16312851	rs34781347	A	G	0.188685	0.0386484	6.04728e-07	23.8348
RuminococcaceaeUCG005	11	27747671	rs12288512	G	A	0.066635	0.0144356	3.10278e-06	21.3078
RuminococcaceaeUCG005	5	32755085	rs60081663	G	C	0.158082	0.0319586	9.28113e-07	24.4673
RuminococcaceaeUCG005	2	198122357	rs114279581	G	A	-0.146604	0.0316034	3.21853e-06	21.5191
RuminococcaceaeUCG005	18	22575871	rs12458218	C	T	0.0677322	0.0144525	2.41027e-06	21.9637
RuminococcaceaeUCG005	8	3099727	rs35166120	G	C	-0.0686153	0.0146252	3.75403e-06	22.0109
RuminococcaceaeUCG005	1	187906034	rs7555878	G	A	0.0586677	0.0125277	2.81022e-06	21.9307
RuminococcaceaeUCG005	17	7034575	rs394449	T	A	0.0692909	0.0148712	2.59897e-06	21.71
RuminococcaceaeUCG005	14	94630731	rs10873449	C	T	0.0654843	0.0143973	4.11169e-06	20.6876
RuminococcaceaeUCG005	10	62662781	rs2893871	A	G	-0.073644	0.015548	3.53845e-06	22.435
RuminococcaceaeUCG005	10	4240906	rs72776570	A	C	0.087067	0.0197179	5.35716e-06	19.4978
RuminococcaceaeUCG005	15	68705697	rs898577	C	T	-0.123012	0.0286671	7.46313e-06	18.4132
RuminococcaceaeUCG005	5	154003091	rs7449320	A	C	0.0599163	0.0130836	4.80776e-06	20.9717
RuminococcaceaeUCG005	4	7302344	rs10937802	A	G	0.0755811	0.0168226	8.17353e-06	20.1855
RuminococcaceaeUCG005	2	239509030	rs7586445	A	G	0.0782349	0.0176458	8.8145e-06	19.6571
RuminococcaceaeUCG005	12	47384118	rs55793120	C	T	0.121548	0.0279546	7.37046e-06	18.9054
RuminococcaceaeUCG009	14	39306809	rs8009993	C	G	-0.135936	0.0244857	4.42176e-08	30.821
RuminococcaceaeUCG009	17	32786955	rs1550196	A	G	0.130842	0.0262478	1.13288e-06	24.8488
RuminococcaceaeUCG009	6	78106701	rs4708333	G	T	-0.084033	0.0174757	1.56246e-06	23.1223
RuminococcaceaeUCG009	1	39983022	rs61779334	C	G	-0.138137	0.0292072	1.94241e-06	22.3687
RuminococcaceaeUCG009	1	202299085	rs4079028	T	C	0.0915623	0.019936	3.28244e-06	21.0939
RuminococcaceaeUCG009	12	12970792	rs2058609	G	A	0.0816464	0.017472	3.12485e-06	21.8369
RuminococcaceaeUCG009	4	7426937	rs12508214	T	C	-0.0774649	0.0168937	4.75487e-06	21.0262
RuminococcaceaeUCG009	13	106650093	rs9558661	C	T	-0.0897823	0.0200739	7.00847e-06	20.0041
RuminococcaceaeUCG009	16	1979831	rs758191	G	T	0.17702	0.0375113	9.00992e-06	22.2699
RuminococcaceaeUCG009	2	75512668	rs2192926	G	A	-0.089048	0.0192989	4.87746e-06	21.2904
RuminococcaceaeUCG009	6	51803869	rs113006825	C	T	-0.0928893	0.0208035	7.97701e-06	19.937
RuminococcaceaeUCG009	2	66396776	rs138460696	G	A	0.139274	0.0315794	9.80841e-06	19.4506
RuminococcaceaeUCG009	7	32001710	rs6952765	A	G	0.0732099	0.0166777	8.13062e-06	19.2694
RuminococcaceaeUCG009	19	52399401	rs78410648	G	A	0.120989	0.0277317	9.67203e-06	19.0344
RuminococcaceaeUCG010	15	36607072	rs35506912	C	G	-0.0693743	0.0147926	3.20918e-06	21.9943
RuminococcaceaeUCG010	9	135968557	rs682403	G	A	-0.0588161	0.0124671	2.36537e-06	22.2566
RuminococcaceaeUCG010	7	16349864	rs6958419	T	C	-0.0585718	0.0124994	2.84162e-06	21.9584
RuminococcaceaeUCG010	6	104728618	rs2820282	C	A	-0.0592304	0.0125917	2.85385e-06	22.1269
RuminococcaceaeUCG010	16	5233941	rs12597105	A	G	0.0670855	0.0144415	4.873e-06	21.5791
RuminococcaceaeUCG010	11	130676996	rs7935775	T	A	-0.0631351	0.0137953	4.99423e-06	20.9448
RuminococcaceaeUCG010	4	31057482	rs73218807	A	G	-0.166211	0.0367938	6.43033e-06	20.4065
RuminococcaceaeUCG010	4	40707798	rs7441445	T	C	-0.05695	0.0126502	6.80187e-06	20.267
RuminococcaceaeUCG011	6	105073676	rs1416041	C	A	-0.182339	0.0339898	7.04419e-08	28.7781
RuminococcaceaeUCG011	1	179370499	rs12724320	T	C	-0.120881	0.0249229	1.51986e-06	23.5243
RuminococcaceaeUCG011	12	29634919	rs79113084	T	C	-0.152166	0.0317519	2.06123e-06	22.9664
RuminococcaceaeUCG011	1	219901055	rs9729514	G	A	0.184934	0.0394616	2.36769e-06	21.9625
RuminococcaceaeUCG011	7	111763988	rs2729556	T	C	-0.109097	0.0233699	3.18679e-06	21.7928
RuminococcaceaeUCG011	7	11222521	rs10274562	T	C	0.110917	0.0244556	6.49607e-06	20.5704
RuminococcaceaeUCG011	3	76205107	rs4490371	C	T	-0.111816	0.0248963	7.74624e-06	20.1717
RuminococcaceaeUCG011	3	185469491	rs12636310	A	G	0.132725	0.0282037	2.81235e-06	22.1461
RuminococcaceaeUCG013	10	2219930	rs12781711	T	C	-0.0656129	0.0117477	2.55301e-08	31.1944
RuminococcaceaeUCG013	5	141395140	rs12189346	A	G	0.0684961	0.014558	1.67955e-06	22.1374
RuminococcaceaeUCG013	12	30245557	rs75088940	C	T	-0.0942968	0.0200713	2.55399e-06	22.0722
RuminococcaceaeUCG013	10	19780463	rs16918863	C	A	0.111491	0.0240157	4.15503e-06	21.5522
RuminococcaceaeUCG013	3	9534657	rs76973485	T	G	0.194976	0.0418213	3.3498e-06	21.7353
RuminococcaceaeUCG013	3	197049996	rs12485353	A	G	-0.0607903	0.0130847	4.19379e-06	21.5844
RuminococcaceaeUCG013	13	76583319	rs9565219	A	T	-0.0524592	0.0117701	8.72524e-06	19.8646
RuminococcaceaeUCG013	16	10863459	rs1729063	C	G	-0.0533411	0.0120757	9.63581e-06	19.5121
RuminococcaceaeUCG013	7	32530997	rs7784330	A	G	-0.0498329	0.0112066	8.1626e-06	19.7735
RuminococcaceaeUCG013	1	9361576	rs11581881	T	C	0.0661211	0.0144736	4.72582e-06	20.8701
RuminococcaceaeUCG013	9	136620584	rs2428106	G	C	-0.0490863	0.0109903	8.37605e-06	19.9482
RuminococcaceaeUCG013	8	40311885	rs2730183	A	G	-0.0488692	0.0109907	8.43787e-06	19.7704
RuminococcaceaeUCG013	5	3628882	rs9313055	C	T	0.105087	0.023446	9.54713e-06	20.0892
RuminococcaceaeUCG013	9	13609119	rs12336782	C	T	-0.0856047	0.0189311	8.60305e-06	20.4477
RuminococcaceaeUCG013	10	115650278	rs4385846	T	G	0.0598404	0.0131807	6.46209e-06	20.6117
RuminococcaceaeUCG014	5	26110626	rs115777838	C	T	-0.18835	0.0386643	4.62331e-07	23.7306
RuminococcaceaeUCG014	2	57205854	rs72809222	C	T	0.0671775	0.0139838	2.41191e-06	23.078
RuminococcaceaeUCG014	3	101334609	rs12638134	G	T	0.0582548	0.0119657	1.21144e-06	23.702
RuminococcaceaeUCG014	9	14363769	rs56105232	A	G	0.139276	0.0299132	2.9128e-06	21.6783
RuminococcaceaeUCG014	2	134854659	rs995642	T	C	0.060048	0.0126417	1.90222e-06	22.5625
RuminococcaceaeUCG014	5	36435597	rs10941294	T	C	-0.122057	0.0260017	2.397e-06	22.0356
RuminococcaceaeUCG014	18	4084336	rs79640386	A	T	-0.110863	0.0248098	8.73755e-06	19.9678
RuminococcaceaeUCG014	2	119467367	rs439810	C	G	-0.0577127	0.0126675	7.04188e-06	20.7567
RuminococcaceaeUCG014	1	237422989	rs10495392	T	C	-0.082486	0.0187194	9.96329e-06	19.4166
RuminococcaceaeUCG014	7	109564034	rs62478832	A	T	-0.058129	0.012903	6.04427e-06	20.2956
RuminococcaceaeUCG014	11	126024042	rs61898819	T	A	0.0607865	0.0138761	9.91789e-06	19.1903
RuminococcaceaeUCG014	10	119928413	rs853612	G	A	-0.0528257	0.0119367	9.75451e-06	19.585
RuminococcaceaeUCG014	3	123829361	rs73186226	A	G	-0.0993852	0.0216819	6.71749e-06	21.0112
RuminococcaceaeUCG014	8	3636548	rs34402072	T	C	-0.0688023	0.0156083	9.80426e-06	19.431
RuminococcaceaeUCG014	1	15322582	rs74060145	G	C	-0.115767	0.0254199	8.7051e-06	20.7406
RuminococcaceaeUCG014	16	87759750	rs77627087	G	C	0.067562	0.0150103	7.42665e-06	20.2593
RuminococcaceaeUCG014	19	49175964	rs17296933	G	C	-0.0829544	0.0185058	7.33724e-06	20.0939
RuminococcaceaeUCG014	11	131659000	rs10791168	G	A	-0.0664624	0.0150069	9.76182e-06	19.6142
Ruminococcus1	11	45688595	rs10769159	C	G	-0.0640277	0.0110059	5.29128e-09	33.8441
Ruminococcus1	11	114023573	rs7117576	G	A	0.0829505	0.0170891	6.47979e-07	23.5612
Ruminococcus1	17	71256018	rs17781867	T	C	0.0999271	0.0211728	1.96335e-06	22.2746
Ruminococcus1	2	10533921	rs7583465	T	C	0.0527654	0.0112619	2.55613e-06	21.9521
Ruminococcus1	2	65925212	rs78613526	A	G	0.167497	0.0367639	5.11425e-06	20.7572
Ruminococcus1	5	15944587	rs78572139	A	G	0.125038	0.0279411	5.23105e-06	20.026
Ruminococcus1	1	12778598	rs3000856	A	T	-0.0709997	0.0162766	9.27669e-06	19.0277
Ruminococcus1	15	55439182	rs6493760	T	C	0.0535262	0.0115885	3.38363e-06	21.3345
Ruminococcus1	8	144596903	rs11783695	T	G	-0.0734114	0.0161398	4.72679e-06	20.6886
Ruminococcus1	10	65870347	rs10995816	G	C	-0.0762002	0.0174689	8.38258e-06	19.0275
Ruminococcus1	2	181882879	rs10167839	G	A	0.0519509	0.0116306	8.09254e-06	19.9516
Ruminococcus1	1	241789757	rs3819978	T	C	-0.11504	0.0260137	8.74133e-06	19.5566
Ruminococcus1	2	119481372	rs4849717	A	T	0.132764	0.0299816	8.82616e-06	19.6087
Ruminococcus1	20	13258628	rs6105066	C	T	-0.0607052	0.013425	5.05914e-06	20.4467
Ruminococcus2	3	106664363	rs78120384	G	A	-0.192815	0.0392045	3.31185e-07	24.1887
Ruminococcus2	2	238103439	rs12986628	T	C	0.0665937	0.0140168	2.14202e-06	22.5719
Ruminococcus2	3	173040924	rs7635831	A	G	0.0618344	0.0129031	1.98054e-06	22.9652
Ruminococcus2	13	62067781	rs2997412	G	A	-0.0568439	0.0122325	4.22116e-06	21.5943
Ruminococcus2	2	182656416	rs2368224	G	T	0.199648	0.0438453	3.6293e-06	20.7339
Ruminococcus2	7	16804578	rs4400279	G	A	0.0546114	0.0120077	5.79929e-06	20.6844
Ruminococcus2	9	137557890	rs58681734	G	A	0.0723875	0.0160787	4.18175e-06	20.2687
Ruminococcus2	7	151435722	rs1819812	T	G	0.0842356	0.0184893	5.28435e-06	20.7563
Ruminococcus2	1	108074445	rs12406309	C	A	-0.063193	0.0142275	9.78953e-06	19.7277
Ruminococcus2	18	862477	rs2846589	T	G	0.0522093	0.0116382	7.58896e-06	20.1246
Ruminococcus2	9	79919385	rs55707116	A	C	0.0865521	0.0189141	8.00593e-06	20.9404
Ruminococcus2	11	12148588	rs75140805	G	T	0.0836825	0.0176445	3.95297e-06	22.4931
Ruminococcus2	18	33456427	rs4799823	T	C	0.0837001	0.0182263	5.40138e-06	21.0891
Ruminococcus2	4	24655463	rs61791565	C	T	-0.0523503	0.0117119	6.78933e-06	19.9795
Ruminococcus2	4	4268322	rs7693984	A	G	-0.102822	0.0235087	9.42134e-06	19.13
Ruminococcusgauvreauiigroup	10	29201860	rs2047242	G	A	-0.067603	0.0133738	2.46372e-07	25.552
Ruminococcusgauvreauiigroup	16	2767894	rs71386687	G	T	0.121037	0.02386	2.90761e-07	25.7333
Ruminococcusgauvreauiigroup	3	112372317	rs9870933	G	A	0.0621643	0.0126072	8.4912e-07	24.3135
Ruminococcusgauvreauiigroup	12	61119266	rs1391597	T	C	0.0590284	0.0124874	1.85964e-06	22.345
Ruminococcusgauvreauiigroup	5	166419552	rs431418	G	A	-0.094737	0.0210157	5.53667e-06	20.3213
Ruminococcusgauvreauiigroup	2	191954852	rs10931481	A	G	0.0610096	0.0130484	3.38211e-06	21.8615
Ruminococcusgauvreauiigroup	15	85563483	rs289410	A	G	-0.0654926	0.0139101	2.27464e-06	22.1678
Ruminococcusgauvreauiigroup	1	20552072	rs2105937	G	A	0.0580215	0.0127806	5.10352e-06	20.61
Ruminococcusgauvreauiigroup	8	137090850	rs2166943	C	A	0.0566974	0.0123497	5.27717e-06	21.0773
Ruminococcusgauvreauiigroup	7	153487396	rs12539819	T	C	0.110654	0.0240684	4.49375e-06	21.1367
Ruminococcusgauvreauiigroup	1	161880482	rs12079579	G	A	0.0955324	0.0213436	5.03725e-06	20.0339
Ruminococcusgauvreauiigroup	4	18824860	rs73802842	A	C	0.0736808	0.0169665	7.48026e-06	18.8593
Ruminococcusgauvreauiigroup	5	112627773	rs13188803	A	T	0.0709419	0.0156855	7.27559e-06	20.4554
Ruminococcusgnavusgroup	5	18662686	rs13163520	A	G	-0.127377	0.0233883	5.61015e-08	29.6611
Ruminococcusgnavusgroup	2	122096018	rs934940	C	A	-0.105045	0.0229588	2.73705e-06	20.9339
Ruminococcusgnavusgroup	3	66701616	rs9872758	C	T	0.0849233	0.0176643	1.66029e-06	23.1132
Ruminococcusgnavusgroup	8	129224680	rs2909242	A	C	-0.0909965	0.018351	7.40957e-07	24.5883
Ruminococcusgnavusgroup	9	135838591	rs3124783	G	A	-0.11599	0.0249099	2.6652e-06	21.6818
Ruminococcusgnavusgroup	2	144700007	rs62167033	C	T	0.185289	0.0396295	3.49529e-06	21.8606
Ruminococcusgnavusgroup	2	36259341	rs12989336	A	G	-0.0846861	0.0187936	7.11808e-06	20.305
Ruminococcusgnavusgroup	1	115168097	rs12136548	T	C	0.0901946	0.0196476	3.09631e-06	21.0738
Ruminococcusgnavusgroup	3	146290310	rs78399089	C	T	0.144445	0.0326618	6.62998e-06	19.558
Ruminococcusgnavusgroup	10	6512581	rs11597105	G	A	0.114673	0.0250653	6.94868e-06	20.9303
Ruminococcusgnavusgroup	16	433078	rs11864644	C	T	-0.139804	0.0318253	5.0088e-06	19.2971
Ruminococcusgnavusgroup	4	190110710	rs4388134	T	C	-0.0904997	0.0203544	9.11637e-06	19.7686
Ruminococcustorquesgroup	19	49218060	rs35866622	C	T	-0.0612024	0.0109421	2.21337e-08	31.2848
Ruminococcustorquesgroup	12	56494998	rs773123	A	T	0.0824005	0.0173862	1.58956e-06	22.4622
Ruminococcustorquesgroup	10	4639762	rs10904297	G	A	-0.167804	0.0389812	2.68713e-06	18.5309
Ruminococcustorquesgroup	17	14532347	rs8080469	A	G	0.0490727	0.0107036	3.49522e-06	21.0193
Ruminococcustorquesgroup	8	76769843	rs77034621	G	T	-0.151553	0.0335878	6.06872e-06	20.3594
Ruminococcustorquesgroup	7	54781314	rs73130967	T	A	0.0770375	0.0168264	3.70741e-06	20.9614
Ruminococcustorquesgroup	15	25326425	rs1972694	A	T	-0.0614094	0.0137321	8.92829e-06	19.9986
Ruminococcustorquesgroup	14	26130404	rs12434631	G	A	0.074697	0.0153401	2.77247e-06	23.7111
Ruminococcustorquesgroup	11	132663147	rs4073731	C	T	0.0651948	0.0142221	4.0525e-06	21.0134
Ruminococcustorquesgroup	5	56952803	rs13154778	A	T	0.0563358	0.0129526	7.15746e-06	18.917
Ruminococcustorquesgroup	6	67262102	rs1475330	C	T	0.0523492	0.01182	8.13435e-06	19.6147
Ruminococcustorquesgroup	9	27225258	rs10967781	A	C	0.0507994	0.0113322	8.36865e-06	20.0949
Ruminococcustorquesgroup	22	21358653	rs8141465	G	A	0.0480778	0.0107442	9.64837e-06	20.0235
Sellimonas	2	174308394	rs13417181	C	T	0.166509	0.0337521	7.61748e-07	24.3374
Sellimonas	2	213214174	rs2371572	C	A	0.127349	0.0250862	4.46357e-07	25.7703
Sellimonas	3	42008186	rs113379006	C	T	-0.162759	0.0357025	7.20777e-06	20.7822
Sellimonas	11	79332972	rs2187447	C	A	0.243457	0.0527695	3.97806e-06	21.2852
Sellimonas	15	52105282	rs2016057	C	A	-0.125878	0.0256153	1.02698e-06	24.1489
Sellimonas	1	247579710	rs72553859	C	G	-0.150458	0.0332626	5.37687e-06	20.4606
Sellimonas	7	111501524	rs56203279	C	T	-0.124045	0.0269115	3.71999e-06	21.2463
Sellimonas	6	93730393	rs553697	C	T	-0.153767	0.0339099	6.12773e-06	20.5625
Sellimonas	12	100709313	rs7968030	T	A	-0.12711	0.0280617	5.56417e-06	20.5179
Sellimonas	2	180278564	rs4600608	G	A	-0.137152	0.0301702	4.94843e-06	20.6656
Sellimonas	7	106250164	rs41816	G	A	0.132201	0.0291087	8.39372e-06	20.6265
Senegalimassilia	9	34332382	rs11787826	A	C	0.081327	0.0171154	2.63466e-06	22.5785
Senegalimassilia	17	74949284	rs72887800	A	T	-0.0822462	0.0175721	2.41534e-06	21.9071
Senegalimassilia	17	48379615	rs7225245	A	G	0.079173	0.0170421	4.18017e-06	21.5828
Senegalimassilia	13	19489214	rs57512504	A	T	0.0819494	0.0172241	2.03318e-06	22.637
Senegalimassilia	5	127861692	rs10036909	T	C	0.185519	0.0400881	8.05438e-06	21.4165
Senegalimassilia	2	220831701	rs13383270	C	G	0.0774679	0.017084	6.03944e-06	20.5619
Senegalimassilia	2	206654123	rs1990708	C	A	-0.109619	0.0247785	8.90578e-06	19.5715
Senegalimassilia	14	34431996	rs2017373	T	C	0.0782258	0.0176841	9.50288e-06	19.5675
Slackia	17	74267010	rs8901	T	C	0.0934594	0.0186813	6.06998e-07	25.0283
Slackia	7	13523683	rs4492265	G	A	-0.0905757	0.0191658	2.40925e-06	22.3341
Slackia	8	96946291	rs16894137	T	C	-0.122792	0.0263047	2.71183e-06	21.7909
Slackia	7	78282725	rs112764253	A	T	0.194714	0.0411598	3.39569e-06	22.3793
Slackia	15	34041896	rs12440440	G	A	0.0901934	0.0190582	2.62872e-06	22.3967
Slackia	7	99451715	rs35156985	C	T	-0.155709	0.0348085	8.05947e-06	20.0105
Slackia	19	4555786	rs10409783	G	A	0.0950828	0.0211239	7.69592e-06	20.2607
Slackia	16	7460475	rs13339230	G	C	0.147055	0.0330635	7.42025e-06	19.7816
Slackia	4	57167507	rs58767323	C	G	-0.102833	0.0227077	4.59992e-06	20.5079
Streptococcus	12	100584014	rs11110281	C	T	-0.137519	0.0227398	2.58314e-09	36.5722
Streptococcus	17	61298020	rs4968759	G	A	-0.0515109	0.0112068	3.78116e-06	21.1268
Streptococcus	7	46774896	rs11764382	G	A	-0.0695345	0.0143671	1.28631e-06	23.424
Streptococcus	15	41663393	rs72739637	G	A	0.0959942	0.0193213	1.03307e-06	24.6842
Streptococcus	11	131649446	rs1918540	A	G	0.059639	0.0128148	2.44067e-06	21.6589
Streptococcus	8	10199548	rs17708276	G	A	-0.0793955	0.0170628	3.04096e-06	21.6518
Streptococcus	3	94103591	rs11720390	A	G	0.107024	0.0228121	3.59482e-06	22.0105
Streptococcus	5	169689604	rs395407	C	G	-0.0792781	0.0173697	4.36503e-06	20.8315
Streptococcus	9	93556174	rs10448310	G	A	-0.0517935	0.0111324	3.30706e-06	21.6459
Streptococcus	10	28588269	rs7916711	G	A	0.102891	0.0217362	2.71702e-06	22.4071
Streptococcus	10	8102404	rs71481756	G	T	0.0931048	0.0207949	6.51476e-06	20.0461
Streptococcus	14	97526750	rs2370083	T	G	-0.0816836	0.0185851	9.75245e-06	19.317
Streptococcus	4	53657577	rs10028567	T	C	-0.0921167	0.0191881	7.30343e-06	23.0469
Streptococcus	3	132058723	rs6806351	C	T	-0.0633829	0.0136647	4.93869e-06	21.515
Streptococcus	4	37452858	rs57646748	A	G	-0.0907696	0.0200344	5.4754e-06	20.527
Streptococcus	17	80576624	rs9903102	A	C	-0.0709483	0.0155275	4.17998e-06	20.8776
Streptococcus	16	73391982	rs6563952	C	G	0.0827344	0.0180035	5.82134e-06	21.1182
Subdoligranulum	3	62327558	rs12638227	C	G	-0.0557288	0.0108552	2.47707e-07	26.3562
Subdoligranulum	5	141857415	rs10065321	C	T	-0.0512828	0.0108105	2.10155e-06	22.5035
Subdoligranulum	2	218215847	rs4347804	G	A	0.166063	0.0357483	2.18405e-06	21.5792
Subdoligranulum	5	4671383	rs6555306	C	T	-0.0740777	0.0155463	2.80664e-06	22.705
Subdoligranulum	4	48990885	rs3761728	G	T	-0.0543458	0.0118866	3.86747e-06	20.9033
Subdoligranulum	10	125472937	rs2114677	T	C	-0.104176	0.0230829	2.71726e-06	20.3685
Subdoligranulum	19	29644694	rs75158211	C	T	-0.072343	0.015933	7.52162e-06	20.6156
Subdoligranulum	6	153694029	rs2171249	T	C	0.106744	0.0233213	4.50556e-06	20.9498
Subdoligranulum	14	86933898	rs35940633	A	G	-0.0511008	0.011001	4.21698e-06	21.5769
Subdoligranulum	5	117799448	rs76528319	T	G	-0.143279	0.0310662	7.41394e-06	21.2709
Subdoligranulum	2	232408743	rs1667315	A	G	0.0485017	0.0107452	6.72143e-06	20.3744
Subdoligranulum	3	183716408	rs76664262	A	T	0.0834078	0.0185357	4.87344e-06	20.2487
Subdoligranulum	2	200288718	rs10497836	T	C	-0.0524065	0.0118697	8.37954e-06	19.4934
Subdoligranulum	16	13684415	rs16962433	T	A	0.0855999	0.0189213	7.64534e-06	20.4665
Sutterella	5	58499183	rs13173038	G	A	-0.0718076	0.0151627	2.72984e-06	22.4278
Sutterella	13	58689340	rs2321387	A	G	-0.0592876	0.0124509	1.86519e-06	22.6738
Sutterella	16	85038065	rs7499539	G	A	0.0617478	0.0130998	2.35769e-06	22.2183
Sutterella	7	150126751	rs62501473	A	G	0.0694233	0.0149416	5.51851e-06	21.588
Sutterella	1	63278549	rs143438747	C	T	-0.145793	0.0306867	3.28021e-06	22.572
Sutterella	6	18583878	rs9350083	G	T	-0.0593069	0.0133929	8.22778e-06	19.6091
Sutterella	3	70588939	rs7638039	C	T	0.0645624	0.0143887	8.66397e-06	20.1335
Sutterella	10	102520687	rs11591622	G	T	-0.0688382	0.0151375	6.49857e-06	20.68
Sutterella	7	111285025	rs2613606	T	C	-0.0556794	0.0124117	7.2023e-06	20.1244
Sutterella	6	82386821	rs1145877	G	A	-0.073548	0.0162413	7.19949e-06	20.5068
Sutterella	11	111695709	rs607327	T	C	0.0578334	0.0129053	6.6306e-06	20.0827
Sutterella	6	147936781	rs2050185	A	G	0.0575138	0.0128766	7.96955e-06	19.9499
Terrisporobacter	11	8938819	rs1883097	T	C	0.226399	0.0454642	4.15789e-07	24.7976
Terrisporobacter	3	144148905	rs2569953	C	A	-0.0775591	0.0174641	8.95009e-06	19.723
Terrisporobacter	16	15920394	rs7184125	C	T	0.091256	0.0205493	8.48103e-06	19.7209
Terrisporobacter	19	17026940	rs2872237	A	C	-0.0814505	0.0175943	3.97135e-06	21.431
Terrisporobacter	11	20621043	rs58405430	T	G	0.134617	0.0301177	7.9371e-06	19.9782
Terrisporobacter	9	117245252	rs7034891	C	G	-0.0799209	0.0173794	4.53776e-06	21.1472
Turicibacter	2	63366962	rs149744580	G	A	0.169883	0.0315478	7.00965e-08	28.9974
Turicibacter	5	95717619	rs4869133	A	G	0.131186	0.027197	2.55369e-06	23.2667
Turicibacter	17	43117476	rs12603364	C	T	0.110861	0.0225598	8.66598e-07	24.1482
Turicibacter	12	12242455	rs11054680	C	T	-0.104751	0.0226997	2.30977e-06	21.2949
Turicibacter	7	130972179	rs55756211	C	T	-0.115115	0.0240708	2.80533e-06	22.871
Turicibacter	11	1681862	rs61265175	C	G	-0.0858591	0.0185778	4.13678e-06	21.3592
Turicibacter	16	49826299	rs7199484	A	G	-0.0731428	0.0160172	5.76664e-06	20.8532
Turicibacter	16	10181248	rs11649454	C	G	0.0950891	0.0203433	3.26627e-06	21.8483
Turicibacter	21	36929643	rs2834977	C	T	-0.0959995	0.0208261	3.95588e-06	21.2482
Turicibacter	8	26027842	rs2952020	A	G	-0.0759019	0.0165764	5.63308e-06	20.9665
Turicibacter	19	11864932	rs11666533	T	C	-0.111689	0.0248436	7.37109e-06	20.2112
Turicibacter	15	92605098	rs4247078	G	C	0.0710377	0.0155221	5.46077e-06	20.9448
Turicibacter	5	170048048	rs2221441	C	G	0.0710364	0.015343	3.45667e-06	21.4358
Turicibacter	6	126111881	rs3734633	A	G	-0.120957	0.02683	5.31914e-06	20.3244
Tyzzerella3	19	1030320	rs67476743	G	T	0.132164	0.022208	3.74049e-09	35.4165
Tyzzerella3	5	16388259	rs17706273	C	T	-0.140368	0.0274708	5.87816e-07	26.1094
Tyzzerella3	2	57810406	rs7561370	C	T	0.131341	0.0286292	1.51605e-06	21.0466
Tyzzerella3	17	3738781	rs55799124	G	A	-0.11435	0.0238604	1.3355e-06	22.9677
Tyzzerella3	7	82547827	rs17809157	T	A	-0.163819	0.0336386	1.54133e-06	23.7167
Tyzzerella3	9	33113322	rs7019909	C	T	0.144156	0.0301626	1.7612e-06	22.8414
Tyzzerella3	13	35023691	rs75091807	T	G	-0.184966	0.0383029	1.70674e-06	23.3196
Tyzzerella3	14	89595945	rs4904512	C	T	-0.117151	0.0250306	3.09269e-06	21.9054
Tyzzerella3	13	81593016	rs7333521	C	T	-0.207191	0.0453121	4.87602e-06	20.9082
Tyzzerella3	10	46098286	rs112102233	G	A	-0.216348	0.0477575	6.17669e-06	20.5222
Tyzzerella3	6	102680257	rs1232220	T	G	-0.143869	0.031828	7.90792e-06	20.4323
Tyzzerella3	12	77390329	rs191093	A	G	0.159008	0.0353306	6.76393e-06	20.2552
Tyzzerella3	11	87588698	rs10898797	T	C	0.12238	0.0274683	8.85446e-06	19.85
Tyzzerella3	6	5755626	rs6920448	T	C	-0.141081	0.0305446	4.15376e-06	21.3337
Veillonella	11	44302154	rs2013594	C	T	-0.0720698	0.0155153	3.42129e-06	21.5767
Veillonella	8	13253770	rs12679709	G	C	-0.0793499	0.0164818	1.77579e-06	23.1784
Veillonella	22	45604800	rs742016	G	A	-0.0688571	0.0149769	4.65692e-06	21.1375
Veillonella	21	30010673	rs1882878	G	A	-0.0768966	0.0163908	2.98089e-06	22.0096
Veillonella	3	125544032	rs7645873	T	A	0.0761385	0.0164228	3.11802e-06	21.494
Veillonella	11	2956783	rs55807413	G	A	0.107329	0.0237633	5.51435e-06	20.3996
Veillonella	5	119914285	rs62376424	T	C	-0.0762216	0.0163499	3.65453e-06	21.7333
Veillonella	14	106939916	rs7359080	A	C	-0.135391	0.030352	7.39902e-06	19.8978
Veillonella	9	89306305	rs11141494	A	G	-0.0783421	0.0174393	9.74642e-06	20.1806
Veillonella	1	178945043	rs6656807	G	A	0.0703062	0.0153954	5.49694e-06	20.8548
Veillonella	12	129984555	rs11614532	C	G	0.0744538	0.0165214	7.12638e-06	20.3085
Victivallis	11	9312796	rs56349194	G	A	-0.158501	0.0315231	6.25748e-07	25.2818
Victivallis	9	136309841	rs592514	A	T	-0.181449	0.0391678	2.60375e-06	21.4611
Victivallis	14	96071125	rs911666	C	T	-0.118576	0.0263146	7.65252e-06	20.3048
Victivallis	12	102514184	rs4764863	A	G	0.121561	0.0246058	8.2222e-07	24.4068
Victivallis	4	9608445	rs12512543	C	A	-0.178036	0.0374344	2.5413e-06	22.619
Victivallis	7	106378229	rs342302	G	A	-0.152754	0.0351572	8.15946e-06	18.878
Victivallis	6	131630319	rs4895919	C	T	-0.116918	0.0247515	2.75199e-06	22.3128
Victivallis	2	38049069	rs11899949	A	G	0.130568	0.0276239	2.7671e-06	22.341
Victivallis	3	57723877	rs6445926	C	G	0.117031	0.0249764	2.95824e-06	21.9554
Victivallis	13	72876881	rs173120	C	T	0.13381	0.0290127	7.65253e-06	21.2715
Victivallis	5	180579462	rs2546432	C	T	-0.110803	0.0249655	9.93269e-06	19.6981
Victivallis	21	40405606	rs1882775	G	A	-0.13827	0.031273	8.72833e-06	19.5488
Abbreviation: SNP, single nucleotide polymorphism; MR, mendelian randomization; Beta: Estimate coefficient; P-value: P-value from GWAS; SE: standard error of coefficient estimate; F, F-statistics.

## Sheet: Supplementary Table S2
Supplementary Table S2. The MR results of the associations between GM with BL
outcome	exposure	Methods	nSNP	Beta	Se	P-value	lo_ci	up_ci	or	or_lci95	or_uci95
Benign lipoma	Dorea	MR Egger	12	0.138196	0.307466	0.662679	-0.464437	0.740828	1.1482	0.628489	2.09767
Benign lipoma	Dorea	Weighted median	12	0.0957694	0.124114	0.440338	-0.147495	0.339033	1.10051	0.862867	1.40359
Benign lipoma	Dorea	Inverse variance weighted	12	0.108221	0.100035	0.279331	-0.0878489	0.30429	1.11429	0.915899	1.35566
Benign lipoma	Dorea	Simple mode	12	-0.150483	0.239879	0.543245	-0.620647	0.31968	0.860292	0.537597	1.37669
Benign lipoma	Dorea	Weighted mode	12	-0.146133	0.237217	0.550408	-0.611078	0.318812	0.864043	0.542765	1.37549
Benign lipoma	RuminococcaceaeUCG003	MR Egger	14	0.106549	0.219969	0.636837	-0.324591	0.537689	1.11243	0.722823	1.71205
Benign lipoma	RuminococcaceaeUCG003	Weighted median	14	-0.0255468	0.0860397	0.766529	-0.194185	0.143091	0.974777	0.823506	1.15383
Benign lipoma	RuminococcaceaeUCG003	Inverse variance weighted	14	-0.0576238	0.0653107	0.377613	-0.185633	0.0703851	0.944005	0.830579	1.07292
Benign lipoma	RuminococcaceaeUCG003	Simple mode	14	-0.0334549	0.147936	0.824606	-0.323409	0.2565	0.967099	0.723678	1.2924
Benign lipoma	RuminococcaceaeUCG003	Weighted mode	14	0.0489697	0.146614	0.743703	-0.238394	0.336333	1.05019	0.787892	1.39981
Benign lipoma	Eubacteriumxylanophilumgroup	MR Egger	11	0.287056	0.213622	0.211922	-0.131644	0.705756	1.3325	0.876653	2.02538
Benign lipoma	Eubacteriumxylanophilumgroup	Weighted median	11	0.0717639	0.0931495	0.441053	-0.110809	0.254337	1.0744	0.89511	1.28961
Benign lipoma	Eubacteriumxylanophilumgroup	Inverse variance weighted	11	0.0834745	0.0682642	0.221399	-0.0503233	0.217272	1.08706	0.950922	1.24268
Benign lipoma	Eubacteriumxylanophilumgroup	Simple mode	11	0.0244297	0.173238	0.890656	-0.315118	0.363977	1.02473	0.729703	1.43904
Benign lipoma	Eubacteriumxylanophilumgroup	Weighted mode	11	0.0358756	0.158886	0.825909	-0.275541	0.347292	1.03653	0.759161	1.41523
Benign lipoma	RuminococcaceaeUCG009	MR Egger	13	-0.11017	0.183548	0.560519	-0.469923	0.249584	0.895682	0.62505	1.28349
Benign lipoma	RuminococcaceaeUCG009	Weighted median	13	0.00507029	0.0651225	0.937941	-0.12257	0.13271	1.00508	0.884644	1.14192
Benign lipoma	RuminococcaceaeUCG009	Inverse variance weighted	13	0.048826	0.0489289	0.318329	-0.0470747	0.144727	1.05004	0.954016	1.15572
Benign lipoma	RuminococcaceaeUCG009	Simple mode	13	0.109213	0.119563	0.378999	-0.125129	0.343556	1.1154	0.882383	1.40995
Benign lipoma	RuminococcaceaeUCG009	Weighted mode	13	-0.0796277	0.122026	0.526351	-0.318798	0.159543	0.92346	0.727022	1.17297
Benign lipoma	Akkermansia	MR Egger	12	0.236785	0.241011	0.349043	-0.235597	0.709166	1.26717	0.790099	2.0323
Benign lipoma	Akkermansia	Weighted median	12	0.102326	0.089796	0.254477	-0.0736739	0.278326	1.10774	0.928975	1.32092
Benign lipoma	Akkermansia	Inverse variance weighted	12	0.0726261	0.0676356	0.282919	-0.0599398	0.205192	1.07533	0.941821	1.22776
Benign lipoma	Akkermansia	Simple mode	12	0.0905749	0.163138	0.589868	-0.229176	0.410326	1.0948	0.795188	1.50731
Benign lipoma	Akkermansia	Weighted mode	12	0.116341	0.156716	0.473419	-0.190822	0.423504	1.12338	0.82628	1.5273
Benign lipoma	Anaerostipes	MR Egger	15	-0.0117314	0.217721	0.957848	-0.438465	0.415002	0.988337	0.645026	1.51437
Benign lipoma	Anaerostipes	Weighted median	15	-0.0180914	0.0951784	0.849248	-0.204641	0.168458	0.982071	0.81494	1.18348
Benign lipoma	Anaerostipes	Inverse variance weighted	15	0.00238346	0.0726831	0.97384	-0.140075	0.144842	1.00239	0.869293	1.15586
Benign lipoma	Anaerostipes	Simple mode	15	-0.0526103	0.156842	0.742271	-0.360021	0.2548	0.94875	0.697662	1.2902
Benign lipoma	Anaerostipes	Weighted mode	15	-0.0448673	0.151986	0.772168	-0.342759	0.253024	0.956124	0.709809	1.28791
Benign lipoma	Eubacteriumnodatumgroup	MR Egger	11	0.181068	0.244133	0.477191	-0.297433	0.659568	1.1985	0.742722	1.93396
Benign lipoma	Eubacteriumnodatumgroup	Weighted median	11	-0.0306411	0.0549701	0.577245	-0.138383	0.0771004	0.969824	0.870766	1.08015
Benign lipoma	Eubacteriumnodatumgroup	Inverse variance weighted	11	-0.00348123	0.0536845	0.948297	-0.108703	0.10174	0.996525	0.896997	1.1071
Benign lipoma	Eubacteriumnodatumgroup	Simple mode	11	-0.050753	0.0821273	0.550403	-0.211723	0.110217	0.950513	0.809189	1.11652
Benign lipoma	Eubacteriumnodatumgroup	Weighted mode	11	-0.0426229	0.0732927	0.573748	-0.186277	0.101031	0.958273	0.830044	1.10631
Benign lipoma	Eggerthella	MR Egger	10	-0.273809	0.232404	0.272589	-0.729321	0.181704	0.760477	0.482236	1.19926
Benign lipoma	Eggerthella	Weighted median	10	0.0139543	0.0681079	0.837662	-0.119537	0.147446	1.01405	0.887331	1.15887
Benign lipoma	Eggerthella	Inverse variance weighted	10	0.0153607	0.0513067	0.764644	-0.0852006	0.115922	1.01548	0.918328	1.12291
Benign lipoma	Eggerthella	Simple mode	10	0.127998	0.133077	0.361259	-0.132832	0.388828	1.13655	0.875612	1.47525
Benign lipoma	Eggerthella	Weighted mode	10	-0.120287	0.125807	0.363986	-0.366869	0.126295	0.886666	0.6929	1.13462
Benign lipoma	RuminococcaceaeNK4A214group	MR Egger	16	0.116236	0.210339	0.589245	-0.296029	0.5285	1.12326	0.743766	1.69639
Benign lipoma	RuminococcaceaeNK4A214group	Weighted median	16	0.0911415	0.092754	0.325797	-0.0906563	0.272939	1.09542	0.913332	1.31382
Benign lipoma	RuminococcaceaeNK4A214group	Inverse variance weighted	16	-0.01831	0.0704061	0.794815	-0.156306	0.119686	0.981857	0.855297	1.12714
Benign lipoma	RuminococcaceaeNK4A214group	Simple mode	16	0.179269	0.187154	0.353314	-0.187553	0.546091	1.19634	0.828985	1.72649
Benign lipoma	RuminococcaceaeNK4A214group	Weighted mode	16	0.195431	0.191869	0.32456	-0.180634	0.571495	1.21583	0.834741	1.77091
Benign lipoma	Clostridiuminnocuumgroup	MR Egger	10	0.299725	0.222338	0.214565	-0.136059	0.735508	1.34949	0.872791	2.08654
Benign lipoma	Clostridiuminnocuumgroup	Weighted median	10	-0.103707	0.0597087	0.0824074	-0.220736	0.0133219	0.901489	0.801928	1.01341
Benign lipoma	Clostridiuminnocuumgroup	Inverse variance weighted	10	-0.0550492	0.0428457	0.198854	-0.139027	0.0289284	0.946439	0.870205	1.02935
Benign lipoma	Clostridiuminnocuumgroup	Simple mode	10	-0.136658	0.105429	0.227156	-0.343299	0.0699837	0.872269	0.709426	1.07249
Benign lipoma	Clostridiuminnocuumgroup	Weighted mode	10	-0.136658	0.100505	0.207008	-0.333648	0.0603324	0.872269	0.716306	1.06219
Benign lipoma	Barnesiella	MR Egger	16	-0.0407267	0.272239	0.883215	-0.574316	0.492862	0.960092	0.56309	1.637
Benign lipoma	Barnesiella	Weighted median	16	0.00531536	0.0853406	0.950337	-0.161952	0.172583	1.00533	0.850482	1.18837
Benign lipoma	Barnesiella	Inverse variance weighted	16	-0.00921774	0.0631335	0.883918	-0.132959	0.114524	0.990825	0.875501	1.12134
Benign lipoma	Barnesiella	Simple mode	16	0.0147563	0.149364	0.92261	-0.277998	0.30751	1.01487	0.757298	1.36003
Benign lipoma	Barnesiella	Weighted mode	16	0.00710963	0.135474	0.958839	-0.258418	0.272638	1.00713	0.772272	1.31342
Benign lipoma	DefluviitaleaceaeUCG011	MR Egger	10	0.126178	0.264507	0.646099	-0.392255	0.644611	1.13448	0.675532	1.90525
Benign lipoma	DefluviitaleaceaeUCG011	Weighted median	10	-0.0136574	0.0899558	0.879326	-0.189971	0.162656	0.986435	0.826983	1.17663
Benign lipoma	DefluviitaleaceaeUCG011	Inverse variance weighted	10	-0.0673595	0.0681878	0.323225	-0.201008	0.0662886	0.934859	0.817906	1.06854
Benign lipoma	DefluviitaleaceaeUCG011	Simple mode	10	0.0745624	0.15655	0.645221	-0.232275	0.3814	1.07741	0.792728	1.46433
Benign lipoma	DefluviitaleaceaeUCG011	Weighted mode	10	0.0674944	0.131807	0.620931	-0.190848	0.325837	1.06982	0.826258	1.38519
Benign lipoma	Coprococcus3	MR Egger	9	-0.156847	0.616962	0.806628	-1.36609	1.0524	0.854835	0.255102	2.86451
Benign lipoma	Coprococcus3	Weighted median	9	0.0320693	0.128629	0.803117	-0.220044	0.284183	1.03259	0.802483	1.32868
Benign lipoma	Coprococcus3	Inverse variance weighted	9	0.0528935	0.104955	0.614286	-0.152818	0.258605	1.05432	0.858286	1.29512
Benign lipoma	Coprococcus3	Simple mode	9	0.322025	0.266675	0.261704	-0.200658	0.844708	1.37992	0.818192	2.3273
Benign lipoma	Coprococcus3	Weighted mode	9	-0.219164	0.247248	0.401254	-0.70377	0.265442	0.80319	0.494717	1.30401
Benign lipoma	Flavonifractor	MR Egger	8	0.149062	0.27064	0.601677	-0.381392	0.679515	1.16074	0.68291	1.97292
Benign lipoma	Flavonifractor	Weighted median	8	0.0493365	0.0945152	0.601673	-0.135913	0.234586	1.05057	0.872918	1.26439
Benign lipoma	Flavonifractor	Inverse variance weighted	8	0.054471	0.0748147	0.466565	-0.0921659	0.201108	1.05598	0.911954	1.22276
Benign lipoma	Flavonifractor	Simple mode	8	-0.0655325	0.142148	0.658768	-0.344142	0.213077	0.936569	0.708828	1.23748
Benign lipoma	Flavonifractor	Weighted mode	8	-0.0528448	0.144445	0.725285	-0.335957	0.230268	0.948527	0.714654	1.25894
Benign lipoma	RuminococcaceaeUCG011	MR Egger	8	0.306661	0.279341	0.314382	-0.240847	0.854169	1.35888	0.785962	2.34942
Benign lipoma	RuminococcaceaeUCG011	Weighted median	8	0.0153335	0.0627022	0.806808	-0.107563	0.13823	1.01545	0.89802	1.14824
Benign lipoma	RuminococcaceaeUCG011	Inverse variance weighted	8	-0.0155842	0.0573624	0.785868	-0.128014	0.096846	0.984537	0.879841	1.10169
Benign lipoma	RuminococcaceaeUCG011	Simple mode	8	0.00369484	0.0855286	0.966748	-0.163941	0.171331	1.0037	0.848792	1.18688
Benign lipoma	RuminococcaceaeUCG011	Weighted mode	8	0.00654421	0.076868	0.934537	-0.144117	0.157205	1.00657	0.865786	1.17024
Benign lipoma	FamilyXIIIUCG001	MR Egger	10	0.252217	0.356266	0.499083	-0.446065	0.950498	1.28687	0.640142	2.587
Benign lipoma	FamilyXIIIUCG001	Weighted median	10	-0.16634	0.114925	0.14779	-0.391593	0.0589128	0.846758	0.675979	1.06068
Benign lipoma	FamilyXIIIUCG001	Inverse variance weighted	10	-0.121705	0.111099	0.273316	-0.339459	0.0960501	0.88541	0.712155	1.10081
Benign lipoma	FamilyXIIIUCG001	Simple mode	10	-0.203349	0.180599	0.289305	-0.557322	0.150624	0.815993	0.572741	1.16256
Benign lipoma	FamilyXIIIUCG001	Weighted mode	10	-0.22771	0.163009	0.195926	-0.547208	0.0917889	0.796355	0.578563	1.09613
Benign lipoma	RuminococcaceaeUCG002	MR Egger	23	-0.0856989	0.141734	0.551891	-0.363497	0.192099	0.917871	0.695241	1.21179
Benign lipoma	RuminococcaceaeUCG002	Weighted median	23	-0.00684705	0.0741215	0.926399	-0.152125	0.138431	0.993176	0.858881	1.14847
Benign lipoma	RuminococcaceaeUCG002	Inverse variance weighted	23	-0.0208936	0.0529475	0.693131	-0.124671	0.0828835	0.979323	0.882788	1.08642
Benign lipoma	RuminococcaceaeUCG002	Simple mode	23	0.0142351	0.140392	0.920155	-0.260933	0.289403	1.01434	0.770333	1.33563
Benign lipoma	RuminococcaceaeUCG002	Weighted mode	23	0.00412988	0.117126	0.97219	-0.225436	0.233696	1.00414	0.798168	1.26326
Benign lipoma	Haemophilus	MR Egger	13	0.10995	0.124662	0.396649	-0.134387	0.354286	1.11622	0.874252	1.42516
Benign lipoma	Haemophilus	Weighted median	13	0.0234437	0.0662239	0.723334	-0.106355	0.153243	1.02372	0.899105	1.16561
Benign lipoma	Haemophilus	Inverse variance weighted	13	0.0230842	0.0509574	0.650542	-0.0767923	0.122961	1.02335	0.926082	1.13084
Benign lipoma	Haemophilus	Simple mode	13	0.0254453	0.105664	0.813766	-0.181657	0.232547	1.02577	0.833888	1.26181
Benign lipoma	Haemophilus	Weighted mode	13	0.0272228	0.0905924	0.76894	-0.150338	0.204784	1.0276	0.860417	1.22726
Benign lipoma	Prevotella7	MR Egger	12	0.0742407	0.22867	0.752126	-0.373952	0.522433	1.07707	0.68801	1.68613
Benign lipoma	Prevotella7	Weighted median	12	-0.0115651	0.0480119	0.809649	-0.105668	0.0825382	0.988502	0.899723	1.08604
Benign lipoma	Prevotella7	Inverse variance weighted	12	-0.0435172	0.0376693	0.247991	-0.117349	0.0303146	0.957416	0.889275	1.03078
Benign lipoma	Prevotella7	Simple mode	12	0.0305914	0.0819155	0.715911	-0.129963	0.191146	1.03106	0.878128	1.21064
Benign lipoma	Prevotella7	Weighted mode	12	0.0305914	0.0888374	0.737075	-0.14353	0.204713	1.03106	0.866295	1.22717
Benign lipoma	Sellimonas	MR Egger	11	-0.242383	0.247388	0.352803	-0.727264	0.242499	0.784756	0.483229	1.27443
Benign lipoma	Sellimonas	Weighted median	11	-0.0116774	0.0507968	0.818181	-0.111239	0.0878843	0.988391	0.894725	1.09186
Benign lipoma	Sellimonas	Inverse variance weighted	11	-0.0205124	0.0394901	0.603459	-0.0979129	0.0568881	0.979697	0.906728	1.05854
Benign lipoma	Sellimonas	Simple mode	11	-0.0222613	0.0781164	0.781477	-0.17537	0.130847	0.977985	0.839147	1.13979
Benign lipoma	Sellimonas	Weighted mode	11	-0.0131396	0.0817151	0.875455	-0.173301	0.147022	0.986946	0.840884	1.15838
Benign lipoma	Ruminiclostridium9	MR Egger	14	0.00923115	0.393587	0.981674	-0.762199	0.780661	1.00927	0.466639	2.18291
Benign lipoma	Ruminiclostridium9	Weighted median	14	0.156241	0.104481	0.13481	-0.048542	0.361024	1.16911	0.952617	1.4348
Benign lipoma	Ruminiclostridium9	Inverse variance weighted	14	0.0589009	0.0758904	0.437671	-0.0898442	0.207646	1.06067	0.914074	1.23078
Benign lipoma	Ruminiclostridium9	Simple mode	14	0.217331	0.181852	0.253397	-0.139099	0.573761	1.24276	0.870142	1.77493
Benign lipoma	Ruminiclostridium9	Weighted mode	14	0.151803	0.169971	0.388033	-0.18134	0.484946	1.16393	0.834151	1.62409
Benign lipoma	Allisonella	MR Egger	9	0.141161	0.257848	0.601075	-0.364221	0.646543	1.15161	0.694738	1.90893
Benign lipoma	Allisonella	Weighted median	9	0.0121447	0.0504064	0.809606	-0.0866519	0.110941	1.01222	0.916996	1.11733
Benign lipoma	Allisonella	Inverse variance weighted	9	0.0070431	0.039444	0.858284	-0.0702671	0.0843533	1.00707	0.932145	1.08801
Benign lipoma	Allisonella	Simple mode	9	0.0017822	0.0762089	0.981915	-0.147587	0.151152	1.00178	0.862787	1.16317
Benign lipoma	Allisonella	Weighted mode	9	0.00276191	0.0744192	0.971304	-0.1431	0.148624	1.00277	0.866668	1.16024
Benign lipoma	Holdemania	MR Egger	18	0.0419269	0.141474	0.770769	-0.235362	0.319216	1.04282	0.790285	1.37605
Benign lipoma	Holdemania	Weighted median	18	0.00350446	0.0614631	0.954531	-0.116963	0.123972	1.00351	0.889618	1.13198
Benign lipoma	Holdemania	Inverse variance weighted	18	-0.0063997	0.0471472	0.892028	-0.0988082	0.0860088	0.993621	0.905916	1.08982
Benign lipoma	Holdemania	Simple mode	18	-0.0782442	0.107478	0.476521	-0.288901	0.132412	0.924739	0.749087	1.14158
Benign lipoma	Holdemania	Weighted mode	18	0.0357734	0.100982	0.727504	-0.162151	0.233698	1.03642	0.850313	1.26326
Benign lipoma	Paraprevotella	MR Egger	13	0.190568	0.175925	0.301879	-0.154246	0.535382	1.20994	0.857061	1.7081
Benign lipoma	Paraprevotella	Weighted median	13	0.0871517	0.0669368	0.192917	-0.0440445	0.218348	1.09106	0.956911	1.24402
Benign lipoma	Paraprevotella	Inverse variance weighted	13	0.0813632	0.0466077	0.0808626	-0.0099879	0.172714	1.08476	0.990062	1.18853
Benign lipoma	Paraprevotella	Simple mode	13	0.182993	0.114557	0.13616	-0.0415387	0.407525	1.20081	0.959312	1.50309
Benign lipoma	Paraprevotella	Weighted mode	13	0.149047	0.106448	0.186781	-0.0595924	0.357686	1.16073	0.942149	1.43002
Benign lipoma	Holdemanella	MR Egger	14	-0.0779185	0.182523	0.677014	-0.435664	0.279827	0.92504	0.646835	1.3229
Benign lipoma	Holdemanella	Weighted median	14	0.0570249	0.066147	0.388636	-0.0726232	0.186673	1.05868	0.929951	1.20523
Benign lipoma	Holdemanella	Inverse variance weighted	14	0.0146982	0.0563153	0.794093	-0.0956798	0.125076	1.01481	0.908755	1.13323
Benign lipoma	Holdemanella	Simple mode	14	0.0862148	0.115914	0.470238	-0.140976	0.313406	1.09004	0.86851	1.36808
Benign lipoma	Holdemanella	Weighted mode	14	0.0469689	0.0988154	0.642447	-0.146709	0.240647	1.04809	0.863545	1.27207
Benign lipoma	LachnospiraceaeNC2004group	MR Egger	10	-0.0544916	0.224359	0.814212	-0.494235	0.385252	0.946966	0.610037	1.46998
Benign lipoma	LachnospiraceaeNC2004group	Weighted median	10	-0.00578965	0.071914	0.935833	-0.146741	0.135162	0.994227	0.863518	1.14472
Benign lipoma	LachnospiraceaeNC2004group	Inverse variance weighted	10	-0.0239884	0.0537803	0.655564	-0.129398	0.0814209	0.976297	0.878624	1.08483
Benign lipoma	LachnospiraceaeNC2004group	Simple mode	10	-0.0284382	0.114406	0.80927	-0.252674	0.195797	0.971962	0.776721	1.21628
Benign lipoma	LachnospiraceaeNC2004group	Weighted mode	10	0.0108414	0.111705	0.924811	-0.208101	0.229784	1.0109	0.812125	1.25833
Benign lipoma	RuminococcaceaeUCG013	MR Egger	13	-0.129098	0.21158	0.554152	-0.543795	0.2856	0.878888	0.580541	1.33056
Benign lipoma	RuminococcaceaeUCG013	Weighted median	13	-0.115526	0.098036	0.238637	-0.307676	0.0766248	0.890898	0.735153	1.07964
Benign lipoma	RuminococcaceaeUCG013	Inverse variance weighted	13	-0.0475033	0.07261	0.512966	-0.189819	0.0948123	0.953607	0.827109	1.09945
Benign lipoma	RuminococcaceaeUCG013	Simple mode	13	-0.148103	0.153157	0.352629	-0.448292	0.152085	0.862342	0.638718	1.16426
Benign lipoma	RuminococcaceaeUCG013	Weighted mode	13	-0.139472	0.143644	0.350735	-0.421015	0.14207	0.869817	0.65638	1.15266
Benign lipoma	FamilyXIIIAD3011group	MR Egger	15	0.100503	0.323765	0.761163	-0.534077	0.735083	1.10573	0.58621	2.08566
Benign lipoma	FamilyXIIIAD3011group	Weighted median	15	0.125182	0.0882716	0.156149	-0.0478305	0.298194	1.13335	0.953295	1.34742
Benign lipoma	FamilyXIIIAD3011group	Inverse variance weighted	15	0.0958793	0.0662469	0.147812	-0.0339645	0.225723	1.10063	0.966606	1.25323
Benign lipoma	FamilyXIIIAD3011group	Simple mode	15	0.144057	0.154285	0.366279	-0.158341	0.446456	1.15495	0.853558	1.56276
Benign lipoma	FamilyXIIIAD3011group	Weighted mode	15	0.141492	0.149013	0.358458	-0.150574	0.433557	1.15199	0.860214	1.54274
Benign lipoma	Eubacteriumbrachygroup	MR Egger	11	0.117437	0.152786	0.461801	-0.182024	0.416898	1.12461	0.833582	1.51725
Benign lipoma	Eubacteriumbrachygroup	Weighted median	11	-0.0448477	0.0576563	0.43666	-0.157854	0.0681587	0.956143	0.853974	1.07054
Benign lipoma	Eubacteriumbrachygroup	Inverse variance weighted	11	-0.0488386	0.0420641	0.245621	-0.131284	0.033607	0.952335	0.876969	1.03418
Benign lipoma	Eubacteriumbrachygroup	Simple mode	11	-0.069573	0.0985065	0.49614	-0.262646	0.1235	0.932792	0.769014	1.13145
Benign lipoma	Eubacteriumbrachygroup	Weighted mode	11	-0.069573	0.101463	0.508486	-0.26844	0.129294	0.932792	0.764571	1.13802
Benign lipoma	Butyricicoccus	MR Egger	9	-0.00895331	0.168333	0.959068	-0.338885	0.320979	0.991087	0.712564	1.37848
Benign lipoma	Butyricicoccus	Weighted median	9	-0.0330069	0.108628	0.761241	-0.245919	0.179905	0.967532	0.781986	1.1971
Benign lipoma	Butyricicoccus	Inverse variance weighted	9	-0.00140149	0.083708	0.986642	-0.165469	0.162666	0.998599	0.847496	1.17664
Benign lipoma	Butyricicoccus	Simple mode	9	-0.00817332	0.165964	0.961929	-0.333462	0.317115	0.99186	0.716439	1.37316
Benign lipoma	Butyricicoccus	Weighted mode	9	-0.0448911	0.131752	0.742086	-0.303125	0.213343	0.956102	0.738507	1.23781
Benign lipoma	Alistipes	MR Egger	14	-0.432	0.405184	0.307323	-1.22616	0.362161	0.649209	0.293417	1.43643
Benign lipoma	Alistipes	Weighted median	14	-0.013841	0.107129	0.8972	-0.223815	0.196133	0.986254	0.799463	1.21669
Benign lipoma	Alistipes	Inverse variance weighted	14	-0.099004	0.0811885	0.22268	-0.258133	0.0601254	0.905739	0.772492	1.06197
Benign lipoma	Alistipes	Simple mode	14	0.0488214	0.189825	0.801057	-0.323236	0.420879	1.05003	0.723803	1.5233
Benign lipoma	Alistipes	Weighted mode	14	0.0549857	0.183379	0.769034	-0.304437	0.414408	1.05653	0.737539	1.51347
Benign lipoma	Lactococcus	MR Egger	11	-0.068121	0.206986	0.749603	-0.473814	0.337572	0.934147	0.622623	1.40154
Benign lipoma	Lactococcus	Weighted median	11	0.0464877	0.0524511	0.375453	-0.0563164	0.149292	1.04759	0.94524	1.16101
Benign lipoma	Lactococcus	Inverse variance weighted	11	0.0136687	0.041395	0.741247	-0.0674654	0.0948028	1.01376	0.93476	1.09944
Benign lipoma	Lactococcus	Simple mode	11	0.043566	0.0793539	0.595045	-0.111968	0.1991	1.04453	0.894073	1.2203
Benign lipoma	Lactococcus	Weighted mode	11	0.0507504	0.0745747	0.511617	-0.095416	0.196917	1.05206	0.908995	1.21764
Benign lipoma	Ruminiclostridium5	MR Egger	14	-0.192789	0.165046	0.265453	-0.51628	0.130701	0.824656	0.596736	1.13963
Benign lipoma	Ruminiclostridium5	Weighted median	14	-0.132359	0.094765	0.162503	-0.318098	0.0533809	0.876027	0.727532	1.05483
Benign lipoma	Ruminiclostridium5	Inverse variance weighted	14	-0.0931435	0.065758	0.156641	-0.222029	0.0357421	0.911063	0.800892	1.03639
Benign lipoma	Ruminiclostridium5	Simple mode	14	-0.10448	0.156358	0.515687	-0.410942	0.201981	0.900793	0.663026	1.22382
Benign lipoma	Ruminiclostridium5	Weighted mode	14	-0.130026	0.11368	0.273337	-0.35284	0.0927874	0.878072	0.70269	1.09723
Benign lipoma	RuminococcaceaeUCG004	MR Egger	12	-0.187496	0.345772	0.599519	-0.86521	0.490218	0.829032	0.420963	1.63267
Benign lipoma	RuminococcaceaeUCG004	Weighted median	12	-0.0131931	0.0817562	0.871801	-0.173435	0.147049	0.986894	0.840772	1.15841
Benign lipoma	RuminococcaceaeUCG004	Inverse variance weighted	12	0.0506588	0.0603864	0.40152	-0.0676985	0.169016	1.05196	0.934542	1.18414
Benign lipoma	RuminococcaceaeUCG004	Simple mode	12	-0.0264658	0.126203	0.837729	-0.273825	0.220893	0.973881	0.760465	1.24719
Benign lipoma	RuminococcaceaeUCG004	Weighted mode	12	-0.0207344	0.112901	0.857629	-0.24202	0.200551	0.979479	0.785041	1.22208
Benign lipoma	Turicibacter	MR Egger	13	0.0105395	0.234508	0.964958	-0.449097	0.470176	1.0106	0.638204	1.60028
Benign lipoma	Turicibacter	Weighted median	13	-0.0172344	0.0758352	0.820221	-0.165871	0.131403	0.982913	0.847155	1.14043
Benign lipoma	Turicibacter	Inverse variance weighted	13	0.0294935	0.0553525	0.594151	-0.0789974	0.137984	1.02993	0.924042	1.14796
Benign lipoma	Turicibacter	Simple mode	13	-0.0338605	0.12913	0.797599	-0.286955	0.219234	0.966706	0.750546	1.24512
Benign lipoma	Turicibacter	Weighted mode	13	-0.0257421	0.117225	0.829878	-0.255504	0.20402	0.974586	0.774526	1.22632
Benign lipoma	Eubacteriumfissicatenagroup	MR Egger	9	0.562947	0.255936	0.0637727	0.0613115	1.06458	1.75584	1.06323	2.89963
Benign lipoma	Eubacteriumfissicatenagroup	Weighted median	9	0.114293	0.0656697	0.0817836	-0.0144191	0.243006	1.12108	0.985684	1.27508
Benign lipoma	Eubacteriumfissicatenagroup	Inverse variance weighted	9	0.0784887	0.0570253	0.168703	-0.0332809	0.190258	1.08165	0.967267	1.20956
Benign lipoma	Eubacteriumfissicatenagroup	Simple mode	9	0.170045	0.11852	0.189275	-0.0622536	0.402343	1.18536	0.939645	1.49532
Benign lipoma	Eubacteriumfissicatenagroup	Weighted mode	9	0.168026	0.115833	0.184947	-0.0590075	0.395059	1.18297	0.9427	1.48447
Benign lipoma	Odoribacter	MR Egger	8	0.310442	0.334782	0.389551	-0.345731	0.966614	1.36403	0.707703	2.62903
Benign lipoma	Odoribacter	Weighted median	8	-0.028584	0.129581	0.825414	-0.282563	0.225395	0.971821	0.753849	1.25282
Benign lipoma	Odoribacter	Inverse variance weighted	8	-0.0774869	0.109949	0.480964	-0.292987	0.138013	0.925439	0.746032	1.14799
Benign lipoma	Odoribacter	Simple mode	8	-0.0182958	0.232989	0.939607	-0.474954	0.438362	0.981871	0.621914	1.55017
Benign lipoma	Odoribacter	Weighted mode	8	-0.0260116	0.21385	0.906606	-0.445158	0.393134	0.974324	0.640723	1.48162
Benign lipoma	Coprococcus2	MR Egger	9	0.134861	0.401911	0.747043	-0.652884	0.922607	1.14438	0.520542	2.51584
Benign lipoma	Coprococcus2	Weighted median	9	-0.0185863	0.0951227	0.845085	-0.205027	0.167854	0.981585	0.814625	1.18276
Benign lipoma	Coprococcus2	Inverse variance weighted	9	-0.041622	0.0762687	0.585253	-0.191109	0.107865	0.959232	0.826043	1.1139
Benign lipoma	Coprococcus2	Simple mode	9	0.0192931	0.150302	0.90103	-0.275298	0.313885	1.01948	0.759345	1.36873
Benign lipoma	Coprococcus2	Weighted mode	9	0.0288561	0.138923	0.840643	-0.243432	0.301144	1.02928	0.783933	1.3514
Benign lipoma	Eubacteriumrectalegroup	MR Egger	11	-0.234997	0.209102	0.290163	-0.644837	0.174844	0.790573	0.524748	1.19106
Benign lipoma	Eubacteriumrectalegroup	Weighted median	11	-0.182709	0.102273	0.0740212	-0.383163	0.0177461	0.833011	0.681702	1.0179
Benign lipoma	Eubacteriumrectalegroup	Inverse variance weighted	11	-0.164452	0.076124	0.0307478	-0.313655	-0.0152493	0.848358	0.730771	0.984866
Benign lipoma	Eubacteriumrectalegroup	Simple mode	11	-0.148384	0.160377	0.37664	-0.462723	0.165955	0.8621	0.629567	1.18052
Benign lipoma	Eubacteriumrectalegroup	Weighted mode	11	-0.173309	0.144835	0.259062	-0.457186	0.110568	0.840877	0.633062	1.11691
Benign lipoma	Prevotella9	MR Egger	17	-0.13946	0.192545	0.480028	-0.516848	0.237928	0.869828	0.596397	1.26862
Benign lipoma	Prevotella9	Weighted median	17	0.0602422	0.0700131	0.389546	-0.0769835	0.197468	1.06209	0.925905	1.21831
Benign lipoma	Prevotella9	Inverse variance weighted	17	-0.0166239	0.0680743	0.807074	-0.15005	0.116802	0.983513	0.860665	1.1239
Benign lipoma	Prevotella9	Simple mode	17	0.0887666	0.117242	0.459983	-0.141029	0.318562	1.09283	0.868464	1.37515
Benign lipoma	Prevotella9	Weighted mode	17	0.0755427	0.103651	0.476647	-0.127614	0.278699	1.07847	0.880193	1.32141
Benign lipoma	Anaerotruncus	MR Egger	14	-0.103817	0.294012	0.730134	-0.68008	0.472445	0.90139	0.506576	1.60391
Benign lipoma	Anaerotruncus	Weighted median	14	-0.112822	0.107869	0.295597	-0.324245	0.0986005	0.893309	0.723073	1.10363
Benign lipoma	Anaerotruncus	Inverse variance weighted	14	-0.14017	0.0942911	0.137129	-0.324981	0.0446405	0.86921	0.722541	1.04565
Benign lipoma	Anaerotruncus	Simple mode	14	-0.415151	0.219216	0.080719	-0.844815	0.0145125	0.66024	0.429637	1.01462
Benign lipoma	Anaerotruncus	Weighted mode	14	0.056898	0.190755	0.770205	-0.316982	0.430778	1.05855	0.728344	1.53845
Benign lipoma	Dialister	MR Egger	12	0.321416	0.289913	0.293527	-0.246814	0.889646	1.37908	0.781286	2.43427
Benign lipoma	Dialister	Weighted median	12	0.0154469	0.0900863	0.863856	-0.161122	0.192016	1.01557	0.851188	1.21169
Benign lipoma	Dialister	Inverse variance weighted	12	0.0538776	0.0682512	0.429877	-0.0798948	0.18765	1.05536	0.923214	1.20641
Benign lipoma	Dialister	Simple mode	12	-0.00898328	0.143248	0.951121	-0.289749	0.271783	0.991057	0.748451	1.3123
Benign lipoma	Dialister	Weighted mode	12	-0.0106364	0.143876	0.942395	-0.292633	0.27136	0.98942	0.746296	1.31175
Benign lipoma	Roseburia	MR Egger	16	-0.000912192	0.201936	0.99646	-0.396706	0.394882	0.999088	0.672532	1.48421
Benign lipoma	Roseburia	Weighted median	16	-0.0541378	0.097683	0.579429	-0.245597	0.137321	0.947302	0.782238	1.1472
Benign lipoma	Roseburia	Inverse variance weighted	16	-0.0178698	0.0700229	0.798569	-0.155115	0.119375	0.982289	0.856317	1.12679
Benign lipoma	Roseburia	Simple mode	16	-0.0177817	0.170695	0.918413	-0.352344	0.316781	0.982376	0.703038	1.3727
Benign lipoma	Roseburia	Weighted mode	16	-0.0311374	0.164861	0.852726	-0.354265	0.29199	0.969342	0.701689	1.33909
Benign lipoma	Coprobacter	MR Egger	14	0.151517	0.155251	0.348354	-0.152775	0.45581	1.1636	0.858322	1.57745
Benign lipoma	Coprobacter	Weighted median	14	0.00262182	0.0655295	0.968085	-0.125816	0.13106	1.00263	0.881777	1.14004
Benign lipoma	Coprobacter	Inverse variance weighted	14	0.0146795	0.0475071	0.757325	-0.0784344	0.107793	1.01479	0.924563	1.11382
Benign lipoma	Coprobacter	Simple mode	14	-0.135939	0.135501	0.334059	-0.401521	0.129644	0.872896	0.669301	1.13842
Benign lipoma	Coprobacter	Weighted mode	14	-0.133839	0.140183	0.357126	-0.408598	0.14092	0.874731	0.664581	1.15133
Benign lipoma	Ruminococcusgnavusgroup	MR Egger	11	0.224117	0.244844	0.383878	-0.255776	0.704011	1.25122	0.774315	2.02185
Benign lipoma	Ruminococcusgnavusgroup	Weighted median	11	0.0782737	0.0695638	0.260501	-0.0580713	0.214619	1.08142	0.943583	1.23939
Benign lipoma	Ruminococcusgnavusgroup	Inverse variance weighted	11	0.0499599	0.0511172	0.328391	-0.0502298	0.15015	1.05123	0.951011	1.16201
Benign lipoma	Ruminococcusgnavusgroup	Simple mode	11	0.126001	0.116174	0.30356	-0.101701	0.353703	1.13428	0.9033	1.42433
Benign lipoma	Ruminococcusgnavusgroup	Weighted mode	11	0.114831	0.106348	0.305601	-0.0936114	0.323273	1.12168	0.910637	1.38164
Benign lipoma	Lactobacillus	MR Egger	8	0.105339	0.140235	0.480967	-0.169521	0.380199	1.11109	0.844069	1.46258
Benign lipoma	Lactobacillus	Weighted median	8	0.090771	0.0702444	0.196282	-0.046908	0.22845	1.09502	0.954175	1.25665
Benign lipoma	Lactobacillus	Inverse variance weighted	8	0.0513167	0.0545563	0.3469	-0.0556136	0.158247	1.05266	0.945905	1.17146
Benign lipoma	Lactobacillus	Simple mode	8	0.0985615	0.0931676	0.325238	-0.084047	0.28117	1.10358	0.919388	1.32468
Benign lipoma	Lactobacillus	Weighted mode	8	0.0964036	0.0860774	0.299679	-0.0723081	0.265115	1.1012	0.930244	1.30358
Benign lipoma	Desulfovibrio	MR Egger	10	-0.142867	0.195434	0.485622	-0.525919	0.240184	0.866869	0.591012	1.27148
Benign lipoma	Desulfovibrio	Weighted median	10	-0.161762	0.0867287	0.062161	-0.33175	0.0082266	0.850644	0.717667	1.00826
Benign lipoma	Desulfovibrio	Inverse variance weighted	10	-0.171482	0.066082	0.0094596	-0.301002	-0.0419609	0.842416	0.740076	0.958907
Benign lipoma	Desulfovibrio	Simple mode	10	-0.288768	0.161142	0.106731	-0.604605	0.0270698	0.749186	0.54629	1.02744
Benign lipoma	Desulfovibrio	Weighted mode	10	-0.288768	0.149576	0.0855928	-0.581936	0.00440045	0.749186	0.558816	1.00441
Benign lipoma	Bifidobacterium	MR Egger	14	0.0531853	0.186345	0.780194	-0.312051	0.418422	1.05463	0.731944	1.51956
Benign lipoma	Bifidobacterium	Weighted median	14	0.107176	0.086833	0.217101	-0.0630171	0.277368	1.11313	0.938927	1.31965
Benign lipoma	Bifidobacterium	Inverse variance weighted	14	0.0762096	0.0689236	0.268851	-0.0588806	0.2113	1.07919	0.942819	1.23528
Benign lipoma	Bifidobacterium	Simple mode	14	0.207308	0.142291	0.168864	-0.0715825	0.486198	1.23036	0.93092	1.62612
Benign lipoma	Bifidobacterium	Weighted mode	14	0.1405	0.104405	0.201394	-0.0641339	0.345135	1.15085	0.937879	1.41218
Benign lipoma	Senegalimassilia	MR Egger	6	-0.113491	0.379887	0.780009	-0.85807	0.631088	0.892712	0.42398	1.87965
Benign lipoma	Senegalimassilia	Weighted median	6	-0.0709964	0.100721	0.480883	-0.268409	0.126416	0.931465	0.764595	1.13475
Benign lipoma	Senegalimassilia	Inverse variance weighted	6	-0.151017	0.0798525	0.0585977	-0.307528	0.00549387	0.859833	0.735262	1.00551
Benign lipoma	Senegalimassilia	Simple mode	6	-0.0177152	0.161869	0.917109	-0.334979	0.299549	0.982441	0.715353	1.34925
Benign lipoma	Senegalimassilia	Weighted mode	6	-0.0177152	0.15599	0.914	-0.323455	0.288025	0.982441	0.723644	1.33379
Benign lipoma	Adlercreutzia	MR Egger	12	-0.0728285	0.347377	0.838148	-0.753687	0.60803	0.92976	0.470628	1.83681
Benign lipoma	Adlercreutzia	Weighted median	12	0.0858221	0.0825077	0.29826	-0.075893	0.247537	1.08961	0.926915	1.28087
Benign lipoma	Adlercreutzia	Inverse variance weighted	12	0.0285136	0.0682698	0.676195	-0.105295	0.162322	1.02892	0.900059	1.17624
Benign lipoma	Adlercreutzia	Simple mode	12	0.120729	0.168472	0.488549	-0.209475	0.450933	1.12832	0.81101	1.56978
Benign lipoma	Adlercreutzia	Weighted mode	12	0.100803	0.155476	0.530058	-0.20393	0.405537	1.10606	0.81552	1.50011
Benign lipoma	Ruminococcusgauvreauiigroup	MR Egger	13	-0.0539279	0.287323	0.854536	-0.617081	0.509225	0.9475	0.539517	1.664
Benign lipoma	Ruminococcusgauvreauiigroup	Weighted median	13	0.0224864	0.0891067	0.800768	-0.152163	0.197136	1.02274	0.858849	1.21791
Benign lipoma	Ruminococcusgauvreauiigroup	Inverse variance weighted	13	0.0846895	0.0664139	0.202247	-0.0454818	0.214861	1.08838	0.955537	1.23969
Benign lipoma	Ruminococcusgauvreauiigroup	Simple mode	13	0.00289689	0.139245	0.983744	-0.270022	0.275816	1.0029	0.763362	1.31761
Benign lipoma	Ruminococcusgauvreauiigroup	Weighted mode	13	0.000693251	0.142204	0.99619	-0.278026	0.279413	1.00069	0.757277	1.32235
Benign lipoma	Victivallis	MR Egger	12	0.0154198	0.243529	0.950761	-0.461896	0.492736	1.01554	0.630088	1.63679
Benign lipoma	Victivallis	Weighted median	12	-0.0520429	0.0474937	0.273173	-0.145131	0.0410448	0.949288	0.864909	1.0419
Benign lipoma	Victivallis	Inverse variance weighted	12	-0.0350961	0.0368212	0.340515	-0.107266	0.0370735	0.965513	0.898287	1.03777
Benign lipoma	Victivallis	Simple mode	12	-0.0809547	0.0839692	0.355712	-0.245534	0.0836249	0.922235	0.782286	1.08722
Benign lipoma	Victivallis	Weighted mode	12	-0.0654568	0.0784231	0.421666	-0.219166	0.0882526	0.93664	0.803188	1.09226
Benign lipoma	Coprococcus1	MR Egger	14	-0.0207645	0.179306	0.909723	-0.372204	0.330675	0.97945	0.689213	1.39191
Benign lipoma	Coprococcus1	Weighted median	14	-0.0923856	0.0936956	0.324124	-0.276029	0.0912578	0.911754	0.758791	1.09555
Benign lipoma	Coprococcus1	Inverse variance weighted	14	-0.065026	0.0689199	0.345425	-0.200109	0.0700569	0.937043	0.818642	1.07257
Benign lipoma	Coprococcus1	Simple mode	14	-0.189728	0.159984	0.256879	-0.503298	0.123841	0.827184	0.604534	1.13184
Benign lipoma	Coprococcus1	Weighted mode	14	-0.18709	0.150192	0.23487	-0.481466	0.107287	0.829369	0.617877	1.11325
Benign lipoma	Eubacteriumoxidoreducensgroup	MR Egger	6	0.0920947	0.278981	0.757881	-0.454708	0.638897	1.09647	0.634633	1.89439
Benign lipoma	Eubacteriumoxidoreducensgroup	Weighted median	6	0.0874172	0.0804216	0.277043	-0.0702092	0.245044	1.09135	0.932199	1.27768
Benign lipoma	Eubacteriumoxidoreducensgroup	Inverse variance weighted	6	0.0481967	0.0639911	0.451343	-0.0772258	0.173619	1.04938	0.925681	1.1896
Benign lipoma	Eubacteriumoxidoreducensgroup	Simple mode	6	0.12746	0.118687	0.331929	-0.105166	0.360086	1.13594	0.900175	1.43345
Benign lipoma	Eubacteriumoxidoreducensgroup	Weighted mode	6	0.12746	0.11433	0.315613	-0.096626	0.351546	1.13594	0.907896	1.42126
Benign lipoma	Fusicatenibacter	MR Egger	18	-0.304123	0.281212	0.295519	-0.855299	0.247053	0.73777	0.425156	1.28025
Benign lipoma	Fusicatenibacter	Weighted median	18	-0.0808184	0.0992061	0.415272	-0.275262	0.113626	0.922361	0.759373	1.12033
Benign lipoma	Fusicatenibacter	Inverse variance weighted	18	0.00483846	0.0757958	0.949101	-0.143721	0.153398	1.00485	0.866129	1.16579
Benign lipoma	Fusicatenibacter	Simple mode	18	-0.104384	0.152786	0.503686	-0.403845	0.195078	0.90088	0.667748	1.21541
Benign lipoma	Fusicatenibacter	Weighted mode	18	-0.0971906	0.151002	0.528398	-0.393154	0.198773	0.907383	0.674925	1.2199
Benign lipoma	Parabacteroides	MR Egger	8	0.141574	0.598423	0.820854	-1.03134	1.31448	1.15209	0.356531	3.72283
Benign lipoma	Parabacteroides	Weighted median	8	-0.114445	0.141624	0.419038	-0.392027	0.163138	0.891861	0.675686	1.1772
Benign lipoma	Parabacteroides	Inverse variance weighted	8	0.0145852	0.147637	0.921304	-0.274783	0.303953	1.01469	0.759737	1.35521
Benign lipoma	Parabacteroides	Simple mode	8	-0.209543	0.216895	0.366177	-0.634658	0.215572	0.810955	0.530117	1.24057
Benign lipoma	Parabacteroides	Weighted mode	8	-0.196072	0.202329	0.364789	-0.592636	0.200492	0.821953	0.552868	1.222
Benign lipoma	Alloprevotella	MR Egger	6	-0.790911	0.449268	0.153138	-1.67148	0.0896545	0.453432	0.187969	1.0938
Benign lipoma	Alloprevotella	Weighted median	6	0.0796509	0.0682211	0.242992	-0.0540625	0.213364	1.08291	0.947373	1.23784
Benign lipoma	Alloprevotella	Inverse variance weighted	6	0.0789281	0.0626222	0.207531	-0.0438115	0.201668	1.08213	0.957134	1.22344
Benign lipoma	Alloprevotella	Simple mode	6	0.0852228	0.096138	0.415963	-0.103208	0.273653	1.08896	0.90194	1.31476
Benign lipoma	Alloprevotella	Weighted mode	6	0.0852228	0.0984141	0.426103	-0.107669	0.278114	1.08896	0.897925	1.32064
Benign lipoma	Bilophila	MR Egger	15	-0.64235	0.268078	0.0323182	-1.16778	-0.116917	0.526055	0.311056	0.889659
Benign lipoma	Bilophila	Weighted median	15	0.00727457	0.0924419	0.937276	-0.173912	0.188461	1.0073	0.840371	1.20739
Benign lipoma	Bilophila	Inverse variance weighted	15	0.0305357	0.0715645	0.669606	-0.109731	0.170802	1.03101	0.896075	1.18626
Benign lipoma	Bilophila	Simple mode	15	0.0735797	0.169745	0.671277	-0.259121	0.40628	1.07635	0.77173	1.50122
Benign lipoma	Bilophila	Weighted mode	15	-0.0686651	0.175971	0.702255	-0.413567	0.276237	0.933639	0.661287	1.31816
Benign lipoma	RuminococcaceaeUCG005	MR Egger	17	-0.165265	0.208073	0.439427	-0.573088	0.242558	0.847669	0.563782	1.2745
Benign lipoma	RuminococcaceaeUCG005	Weighted median	17	0.0770355	0.0879913	0.381307	-0.0954274	0.249498	1.08008	0.908984	1.28338
Benign lipoma	RuminococcaceaeUCG005	Inverse variance weighted	17	0.038233	0.0754155	0.61218	-0.109581	0.186047	1.03897	0.896209	1.20448
Benign lipoma	RuminococcaceaeUCG005	Simple mode	17	-0.155023	0.197939	0.444957	-0.542982	0.232937	0.856396	0.581013	1.2623
Benign lipoma	RuminococcaceaeUCG005	Weighted mode	17	-0.11394	0.165255	0.5004	-0.43784	0.209961	0.892312	0.645429	1.23363
Benign lipoma	Butyricimonas	MR Egger	16	-0.273585	0.226411	0.246925	-0.71735	0.17018	0.760648	0.488044	1.18552
Benign lipoma	Butyricimonas	Weighted median	16	-0.0709009	0.0771388	0.358025	-0.222093	0.0802911	0.931554	0.800841	1.0836
Benign lipoma	Butyricimonas	Inverse variance weighted	16	-0.00542302	0.0579529	0.925446	-0.119011	0.108165	0.994592	0.887798	1.11423
Benign lipoma	Butyricimonas	Simple mode	16	-0.132207	0.137277	0.350783	-0.40127	0.136856	0.87616	0.669469	1.14666
Benign lipoma	Butyricimonas	Weighted mode	16	-0.120728	0.136458	0.390269	-0.388186	0.146731	0.886275	0.678286	1.15804
Benign lipoma	Romboutsia	MR Egger	14	0.385163	0.189013	0.0642448	0.0146964	0.755629	1.46985	1.0148	2.12895
Benign lipoma	Romboutsia	Weighted median	14	0.171158	0.0902592	0.0579215	-0.00575026	0.348066	1.18668	0.994266	1.41633
Benign lipoma	Romboutsia	Inverse variance weighted	14	0.120235	0.0660924	0.0688828	-0.00930664	0.249776	1.12776	0.990737	1.28374
Benign lipoma	Romboutsia	Simple mode	14	0.2288	0.162589	0.182818	-0.0898749	0.547474	1.25709	0.914046	1.72888
Benign lipoma	Romboutsia	Weighted mode	14	0.231839	0.15623	0.161657	-0.0743716	0.538049	1.26092	0.928327	1.71266
Benign lipoma	LachnospiraceaeUCG010	MR Egger	12	-0.0309809	0.227991	0.894607	-0.477842	0.415881	0.969494	0.62012	1.5157
Benign lipoma	LachnospiraceaeUCG010	Weighted median	12	0.0288173	0.0944617	0.760314	-0.156328	0.213962	1.02924	0.855279	1.23858
Benign lipoma	LachnospiraceaeUCG010	Inverse variance weighted	12	0.058935	0.0726627	0.417322	-0.0834839	0.201354	1.06071	0.919906	1.22306
Benign lipoma	LachnospiraceaeUCG010	Simple mode	12	0.0131754	0.151496	0.93226	-0.283757	0.310108	1.01326	0.752949	1.36357
Benign lipoma	LachnospiraceaeUCG010	Weighted mode	12	0.00507316	0.147908	0.973253	-0.284826	0.294972	1.00509	0.752145	1.34309
Benign lipoma	Gordonibacter	MR Egger	13	-0.0392368	0.140965	0.785911	-0.315529	0.237055	0.961523	0.729403	1.26751
Benign lipoma	Gordonibacter	Weighted median	13	0.0166222	0.0463715	0.720001	-0.074266	0.10751	1.01676	0.928425	1.1135
Benign lipoma	Gordonibacter	Inverse variance weighted	13	0.026934	0.0359282	0.453458	-0.0434852	0.0973533	1.0273	0.957447	1.10225
Benign lipoma	Gordonibacter	Simple mode	13	0.0140628	0.0711663	0.846662	-0.125423	0.153549	1.01416	0.882124	1.16596
Benign lipoma	Gordonibacter	Weighted mode	13	0.0152081	0.0698091	0.831204	-0.121618	0.152034	1.01532	0.885487	1.1642
Benign lipoma	Eubacteriumcoprostanoligenesgroup	MR Egger	14	-0.0853565	0.428335	0.845384	-0.924893	0.75418	0.918185	0.396574	2.12587
Benign lipoma	Eubacteriumcoprostanoligenesgroup	Weighted median	14	0.0522976	0.109905	0.634185	-0.163116	0.267711	1.05369	0.849493	1.30697
Benign lipoma	Eubacteriumcoprostanoligenesgroup	Inverse variance weighted	14	0.0768372	0.104966	0.464156	-0.128896	0.282571	1.07987	0.879065	1.32654
Benign lipoma	Eubacteriumcoprostanoligenesgroup	Simple mode	14	0.0777871	0.193987	0.69494	-0.302428	0.458002	1.08089	0.739022	1.58091
Benign lipoma	Eubacteriumcoprostanoligenesgroup	Weighted mode	14	0.0394926	0.162876	0.812199	-0.279744	0.358729	1.04028	0.755978	1.43151
Benign lipoma	Subdoligranulum	MR Egger	13	-0.191933	0.202684	0.364	-0.589193	0.205328	0.825363	0.554775	1.22793
Benign lipoma	Subdoligranulum	Weighted median	13	-0.0352646	0.105266	0.737623	-0.241587	0.171058	0.96535	0.785381	1.18656
Benign lipoma	Subdoligranulum	Inverse variance weighted	13	-0.0617013	0.0733299	0.400112	-0.205428	0.0820252	0.940164	0.814299	1.08548
Benign lipoma	Subdoligranulum	Simple mode	13	-0.0250013	0.17952	0.891549	-0.37686	0.326857	0.975309	0.686012	1.3866
Benign lipoma	Subdoligranulum	Weighted mode	13	-0.0530718	0.181799	0.775329	-0.409398	0.303254	0.948312	0.66405	1.35426
Benign lipoma	Sutterella	MR Egger	12	0.111792	0.30415	0.720865	-0.484341	0.707925	1.11828	0.616103	2.02977
Benign lipoma	Sutterella	Weighted median	12	0.0256183	0.0945344	0.786395	-0.159669	0.210906	1.02595	0.852426	1.2348
Benign lipoma	Sutterella	Inverse variance weighted	12	-0.00516574	0.0705191	0.941605	-0.143383	0.133052	0.994848	0.866422	1.14231
Benign lipoma	Sutterella	Simple mode	12	0.0508621	0.1584	0.754153	-0.259601	0.361325	1.05218	0.771359	1.43523
Benign lipoma	Sutterella	Weighted mode	12	0.0580232	0.148313	0.703105	-0.23267	0.348716	1.05974	0.792415	1.41725
Benign lipoma	Methanobrevibacter	MR Egger	8	0.155223	0.197119	0.460978	-0.23113	0.541576	1.16792	0.793636	1.71871
Benign lipoma	Methanobrevibacter	Weighted median	8	-0.0638723	0.0668518	0.33936	-0.194902	0.0671572	0.938125	0.822915	1.06946
Benign lipoma	Methanobrevibacter	Inverse variance weighted	8	-0.0643927	0.049462	0.192963	-0.161338	0.0325528	0.937637	0.851004	1.03309
Benign lipoma	Methanobrevibacter	Simple mode	8	-0.0701096	0.0981807	0.498286	-0.262544	0.122324	0.932292	0.769093	1.13012
Benign lipoma	Methanobrevibacter	Weighted mode	8	-0.0701096	0.089068	0.457014	-0.244683	0.104464	0.932292	0.782953	1.11011
Benign lipoma	Marvinbryantia	MR Egger	10	0.222374	0.338996	0.530248	-0.442058	0.886806	1.24904	0.642712	2.42736
Benign lipoma	Marvinbryantia	Weighted median	10	0.0718402	0.103712	0.488502	-0.131434	0.275115	1.07448	0.876837	1.31668
Benign lipoma	Marvinbryantia	Inverse variance weighted	10	0.0293572	0.0832539	0.724372	-0.13382	0.192535	1.02979	0.874747	1.21232
Benign lipoma	Marvinbryantia	Simple mode	10	0.0163735	0.174399	0.927257	-0.325448	0.358195	1.01651	0.722203	1.43075
Benign lipoma	Marvinbryantia	Weighted mode	10	0.0476821	0.143321	0.746984	-0.233227	0.328591	1.04884	0.791974	1.38901
Benign lipoma	Intestinimonas	MR Egger	18	0.144239	0.198134	0.477142	-0.244104	0.532582	1.15516	0.783406	1.70332
Benign lipoma	Intestinimonas	Weighted median	18	-0.00824624	0.0788254	0.916682	-0.162744	0.146252	0.991788	0.849809	1.15749
Benign lipoma	Intestinimonas	Inverse variance weighted	18	0.0416258	0.0704673	0.554714	-0.0964901	0.179742	1.0425	0.908019	1.19691
Benign lipoma	Intestinimonas	Simple mode	18	-0.0640821	0.144312	0.662606	-0.346935	0.21877	0.937928	0.706852	1.24455
Benign lipoma	Intestinimonas	Weighted mode	18	-0.0380072	0.131377	0.775852	-0.295507	0.219492	0.962706	0.744154	1.24544
Benign lipoma	Ruminococcus2	MR Egger	15	0.0867636	0.144426	0.558337	-0.196311	0.369839	1.09064	0.821756	1.4475
Benign lipoma	Ruminococcus2	Weighted median	15	-0.0341214	0.0810832	0.673887	-0.193044	0.124802	0.966454	0.824445	1.13292
Benign lipoma	Ruminococcus2	Inverse variance weighted	15	-0.0236739	0.0598299	0.692337	-0.14094	0.0935928	0.976604	0.868541	1.09811
Benign lipoma	Ruminococcus2	Simple mode	15	-0.0256096	0.152285	0.868856	-0.324089	0.27287	0.974716	0.723186	1.31373
Benign lipoma	Ruminococcus2	Weighted mode	15	-0.0686871	0.117852	0.569281	-0.299677	0.162303	0.933619	0.741057	1.17622
Benign lipoma	Collinsella	MR Egger	11	-0.879987	0.406591	0.0586551	-1.67691	-0.0830678	0.414788	0.186952	0.920289
Benign lipoma	Collinsella	Weighted median	11	-0.113131	0.124918	0.365125	-0.357972	0.131709	0.893033	0.699093	1.14078
Benign lipoma	Collinsella	Inverse variance weighted	11	-0.155452	0.114105	0.173082	-0.379097	0.0681927	0.856028	0.684479	1.07057
Benign lipoma	Collinsella	Simple mode	11	-0.0780863	0.225552	0.736366	-0.520168	0.363996	0.924885	0.59442	1.43907
Benign lipoma	Collinsella	Weighted mode	11	-0.0298956	0.200314	0.884328	-0.422511	0.362719	0.970547	0.655399	1.43723
Benign lipoma	Streptococcus	MR Egger	17	-0.244402	0.292517	0.416539	-0.817734	0.328931	0.783173	0.441431	1.38948
Benign lipoma	Streptococcus	Weighted median	17	-0.0624539	0.0973559	0.521197	-0.253272	0.128364	0.939456	0.776257	1.13697
Benign lipoma	Streptococcus	Inverse variance weighted	17	0.0402494	0.0754327	0.593632	-0.107599	0.188098	1.04107	0.897988	1.20695
Benign lipoma	Streptococcus	Simple mode	17	-0.133427	0.225356	0.562078	-0.575124	0.308271	0.875092	0.562635	1.36107
Benign lipoma	Streptococcus	Weighted mode	17	-0.129739	0.184579	0.492225	-0.491515	0.232036	0.878325	0.611699	1.26117
Benign lipoma	Tyzzerella3	MR Egger	14	0.68406	0.244311	0.0160455	0.205211	1.16291	1.98191	1.22778	3.19923
Benign lipoma	Tyzzerella3	Weighted median	14	-0.0137155	0.0576733	0.812026	-0.126755	0.0993242	0.986378	0.880949	1.10442
Benign lipoma	Tyzzerella3	Inverse variance weighted	14	0.00366617	0.0466129	0.93731	-0.087695	0.0950274	1.00367	0.91604	1.09969
Benign lipoma	Tyzzerella3	Simple mode	14	-0.0257858	0.105595	0.810891	-0.232751	0.18118	0.974544	0.792351	1.19863
Benign lipoma	Tyzzerella3	Weighted mode	14	-0.0648412	0.0920574	0.493637	-0.245274	0.115591	0.937216	0.78249	1.12254
Benign lipoma	Ruminiclostridium6	MR Egger	17	-0.134009	0.211648	0.536157	-0.548839	0.28082	0.874582	0.57762	1.32422
Benign lipoma	Ruminiclostridium6	Weighted median	17	-0.183763	0.0919472	0.0456545	-0.36398	-0.00354677	0.832133	0.694905	0.99646
Benign lipoma	Ruminiclostridium6	Inverse variance weighted	17	-0.126534	0.0779112	0.104357	-0.27924	0.0261714	0.881144	0.756358	1.02652
Benign lipoma	Ruminiclostridium6	Simple mode	17	-0.157864	0.14989	0.307897	-0.451647	0.13592	0.853966	0.636579	1.14559
Benign lipoma	Ruminiclostridium6	Weighted mode	17	-0.194583	0.142432	0.190788	-0.473749	0.0845837	0.823178	0.622663	1.08826
Benign lipoma	Eubacteriumruminantiumgroup	MR Egger	19	-0.180331	0.162835	0.283527	-0.499488	0.138827	0.834994	0.606841	1.14892
Benign lipoma	Eubacteriumruminantiumgroup	Weighted median	19	0.0275228	0.0616203	0.655127	-0.0932531	0.148299	1.02791	0.910963	1.15986
Benign lipoma	Eubacteriumruminantiumgroup	Inverse variance weighted	19	-0.0323511	0.0493698	0.512286	-0.129116	0.0644136	0.968167	0.878872	1.06653
Benign lipoma	Eubacteriumruminantiumgroup	Simple mode	19	0.0221662	0.108471	0.840371	-0.190437	0.234769	1.02241	0.826598	1.26462
Benign lipoma	Eubacteriumruminantiumgroup	Weighted mode	19	0.0274481	0.0954844	0.777042	-0.159701	0.214598	1.02783	0.852398	1.23936
Benign lipoma	Terrisporobacter	MR Egger	5	0.0370959	0.24622	0.889803	-0.445494	0.519686	1.03779	0.640507	1.6815
Benign lipoma	Terrisporobacter	Weighted median	5	-0.0129751	0.106016	0.902592	-0.220767	0.194817	0.987109	0.801903	1.21509
Benign lipoma	Terrisporobacter	Inverse variance weighted	5	-0.0706754	0.081517	0.385941	-0.230449	0.089098	0.931764	0.794177	1.09319
Benign lipoma	Terrisporobacter	Simple mode	5	-0.0051154	0.151996	0.974765	-0.303027	0.292797	0.994898	0.738579	1.34017
Benign lipoma	Terrisporobacter	Weighted mode	5	0.00262578	0.149955	0.986868	-0.291285	0.296537	1.00263	0.747303	1.34519
Benign lipoma	Howardella	MR Egger	11	0.147158	0.159176	0.379346	-0.164827	0.459144	1.15854	0.848041	1.58272
Benign lipoma	Howardella	Weighted median	11	0.0134439	0.0544477	0.804976	-0.0932737	0.120161	1.01353	0.910944	1.12768
Benign lipoma	Howardella	Inverse variance weighted	11	0.00129708	0.0378623	0.972672	-0.0729131	0.0755073	1.0013	0.929682	1.07843
Benign lipoma	Howardella	Simple mode	11	0.0242091	0.0841875	0.779554	-0.140798	0.189217	1.0245	0.868664	1.2083
Benign lipoma	Howardella	Weighted mode	11	0.0195378	0.0758022	0.801828	-0.129034	0.16811	1.01973	0.878944	1.18307
Benign lipoma	Bacteroides	MR Egger	12	-0.554646	0.423284	0.219378	-1.38428	0.27499	0.574276	0.250504	1.31652
Benign lipoma	Bacteroides	Weighted median	12	-0.153768	0.101967	0.131548	-0.353623	0.0460862	0.857471	0.70214	1.04716
Benign lipoma	Bacteroides	Inverse variance weighted	12	-0.146507	0.0799447	0.0668607	-0.303199	0.0101842	0.863719	0.738452	1.01024
Benign lipoma	Bacteroides	Simple mode	12	-0.159246	0.185923	0.409984	-0.523654	0.205163	0.852787	0.592352	1.22772
Benign lipoma	Bacteroides	Weighted mode	12	-0.161851	0.175106	0.37516	-0.505059	0.181357	0.850568	0.60347	1.19884
Benign lipoma	LachnospiraceaeNK4A136group	MR Egger	15	0.12691	0.12113	0.31386	-0.110505	0.364325	1.13531	0.895381	1.43954
Benign lipoma	LachnospiraceaeNK4A136group	Weighted median	15	0.105823	0.0902153	0.240793	-0.0709988	0.282645	1.11163	0.931463	1.32663
Benign lipoma	LachnospiraceaeNK4A136group	Inverse variance weighted	15	0.033999	0.0606633	0.57517	-0.0849011	0.152899	1.03458	0.918603	1.16521
Benign lipoma	LachnospiraceaeNK4A136group	Simple mode	15	0.125563	0.145804	0.403649	-0.160212	0.411337	1.13379	0.851963	1.50883
Benign lipoma	LachnospiraceaeNK4A136group	Weighted mode	15	0.125563	0.104363	0.248877	-0.0789891	0.330114	1.13379	0.92405	1.39113
Benign lipoma	Eubacteriumeligensgroup	MR Egger	10	0.360408	0.198845	0.107477	-0.0293271	0.750144	1.43391	0.971099	2.1173
Benign lipoma	Eubacteriumeligensgroup	Weighted median	10	0.0180086	0.102315	0.860284	-0.182528	0.218545	1.01817	0.833161	1.24427
Benign lipoma	Eubacteriumeligensgroup	Inverse variance weighted	10	0.0633732	0.0725723	0.382531	-0.0788685	0.205615	1.06542	0.924161	1.22828
Benign lipoma	Eubacteriumeligensgroup	Simple mode	10	-0.110624	0.165684	0.52109	-0.435364	0.214117	0.895276	0.647029	1.23877
Benign lipoma	Eubacteriumeligensgroup	Weighted mode	10	-0.105036	0.174683	0.562483	-0.447415	0.237344	0.900293	0.639279	1.26788
Benign lipoma	Oscillibacter	MR Egger	16	-0.219584	0.251625	0.397568	-0.712768	0.273601	0.802853	0.490285	1.31469
Benign lipoma	Oscillibacter	Weighted median	16	0.0625559	0.0765856	0.414037	-0.0875519	0.212664	1.06455	0.916171	1.23697
Benign lipoma	Oscillibacter	Inverse variance weighted	16	0.0325645	0.0720389	0.65124	-0.108632	0.173761	1.0331	0.897061	1.18977
Benign lipoma	Oscillibacter	Simple mode	16	0.181387	0.168858	0.299712	-0.149576	0.512349	1.19888	0.861073	1.66921
Benign lipoma	Oscillibacter	Weighted mode	16	0.115866	0.155505	0.46773	-0.188924	0.420656	1.12285	0.827849	1.52296
Benign lipoma	Escherichia.Shigella	MR Egger	15	0.257018	0.225209	0.274357	-0.184392	0.698427	1.29307	0.83161	2.01059
Benign lipoma	Escherichia.Shigella	Weighted median	15	-0.0878698	0.0926237	0.342786	-0.269412	0.0936727	0.91588	0.763828	1.0982
Benign lipoma	Escherichia.Shigella	Inverse variance weighted	15	-0.045546	0.0759185	0.548551	-0.194346	0.103254	0.955476	0.823373	1.10877
Benign lipoma	Escherichia.Shigella	Simple mode	15	-0.117226	0.16399	0.486458	-0.438646	0.204194	0.889384	0.644909	1.22654
Benign lipoma	Escherichia.Shigella	Weighted mode	15	-0.125079	0.142754	0.395716	-0.404877	0.15472	0.882427	0.667059	1.16733
Benign lipoma	Ruminococcus1	MR Egger	13	-0.0138837	0.188751	0.942684	-0.383835	0.356068	0.986212	0.681244	1.4277
Benign lipoma	Ruminococcus1	Weighted median	13	-0.111378	0.0900497	0.216141	-0.287876	0.0651191	0.8946	0.749855	1.06729
Benign lipoma	Ruminococcus1	Inverse variance weighted	13	-0.139766	0.0684076	0.0410386	-0.273845	-0.00568738	0.869561	0.76045	0.994329
Benign lipoma	Ruminococcus1	Simple mode	13	-0.11331	0.13936	0.432014	-0.386456	0.159837	0.892874	0.67946	1.17332
Benign lipoma	Ruminococcus1	Weighted mode	13	-0.120113	0.124257	0.352798	-0.363657	0.123431	0.88682	0.69513	1.13137
Benign lipoma	LachnospiraceaeFCS020group	MR Egger	15	-0.0336535	0.161608	0.838267	-0.350404	0.283097	0.966906	0.704403	1.32723
Benign lipoma	LachnospiraceaeFCS020group	Weighted median	15	0.017466	0.0843951	0.836045	-0.147948	0.18288	1.01762	0.862476	1.20067
Benign lipoma	LachnospiraceaeFCS020group	Inverse variance weighted	15	0.020409	0.0609464	0.737724	-0.0990459	0.139864	1.02062	0.905701	1.15012
Benign lipoma	LachnospiraceaeFCS020group	Simple mode	15	0.100028	0.13913	0.483995	-0.172666	0.372722	1.1052	0.841419	1.45168
Benign lipoma	LachnospiraceaeFCS020group	Weighted mode	15	0.0426339	0.128776	0.745494	-0.209766	0.295034	1.04356	0.810774	1.34317
Benign lipoma	Eubacteriumventriosumgroup	MR Egger	15	-0.0798426	0.303513	0.796626	-0.674727	0.515042	0.923262	0.509295	1.67371
Benign lipoma	Eubacteriumventriosumgroup	Weighted median	15	-0.0207496	0.0896222	0.816909	-0.196409	0.15491	0.979464	0.821676	1.16755
Benign lipoma	Eubacteriumventriosumgroup	Inverse variance weighted	15	0.0321284	0.0678337	0.63576	-0.100826	0.165083	1.03265	0.904091	1.17949
Benign lipoma	Eubacteriumventriosumgroup	Simple mode	15	-0.0464613	0.149903	0.76117	-0.340271	0.247349	0.954601	0.711577	1.28063
Benign lipoma	Eubacteriumventriosumgroup	Weighted mode	15	-0.0562421	0.144156	0.702299	-0.338788	0.226304	0.94531	0.712634	1.25396
Benign lipoma	LachnospiraceaeUCG004	MR Egger	13	0.194213	0.34726	0.587183	-0.486417	0.874843	1.21435	0.614825	2.3985
Benign lipoma	LachnospiraceaeUCG004	Weighted median	13	-0.0100951	0.103494	0.922295	-0.212943	0.192752	0.989956	0.808203	1.21258
Benign lipoma	LachnospiraceaeUCG004	Inverse variance weighted	13	0.0806031	0.0820069	0.325666	-0.0801305	0.241337	1.08394	0.922996	1.27295
Benign lipoma	LachnospiraceaeUCG004	Simple mode	13	-0.0692735	0.180066	0.707182	-0.422202	0.283655	0.933071	0.655601	1.32797
Benign lipoma	LachnospiraceaeUCG004	Weighted mode	13	-0.0916044	0.16413	0.587024	-0.413299	0.23009	0.912466	0.661464	1.25871
Benign lipoma	RuminococcaceaeUCG010	MR Egger	8	0.0286637	0.249258	0.9122	-0.459882	0.51721	1.02908	0.631358	1.67734
Benign lipoma	RuminococcaceaeUCG010	Weighted median	8	-0.0948468	0.107116	0.375907	-0.304794	0.1151	0.909512	0.737276	1.12199
Benign lipoma	RuminococcaceaeUCG010	Inverse variance weighted	8	-0.108248	0.0811547	0.182252	-0.267312	0.0508148	0.897405	0.765435	1.05213
Benign lipoma	RuminococcaceaeUCG010	Simple mode	8	-0.11222	0.151458	0.482842	-0.409077	0.184637	0.893847	0.664263	1.20278
Benign lipoma	RuminococcaceaeUCG010	Weighted mode	8	-0.0771671	0.132791	0.579384	-0.337438	0.183104	0.925735	0.713596	1.20094
Benign lipoma	RuminococcaceaeUCG014	MR Egger	17	0.0204723	0.147844	0.89171	-0.269303	0.310247	1.02068	0.763912	1.36376
Benign lipoma	RuminococcaceaeUCG014	Weighted median	17	0.121538	0.0841941	0.148866	-0.0434821	0.286559	1.12923	0.95745	1.33184
Benign lipoma	RuminococcaceaeUCG014	Inverse variance weighted	17	0.0973951	0.0564055	0.0842225	-0.0131597	0.20795	1.1023	0.986927	1.23115
Benign lipoma	RuminococcaceaeUCG014	Simple mode	17	0.0171342	0.147553	0.909001	-0.27207	0.306339	1.01728	0.761801	1.35844
Benign lipoma	RuminococcaceaeUCG014	Weighted mode	17	0.0788726	0.115838	0.505678	-0.14817	0.305915	1.08207	0.862285	1.35787
Benign lipoma	Hungatella	MR Egger	5	0.830253	0.402042	0.130856	0.0422506	1.61826	2.2939	1.04316	5.04428
Benign lipoma	Hungatella	Weighted median	5	0.0287392	0.0884981	0.745375	-0.144717	0.202195	1.02916	0.865267	1.22409
Benign lipoma	Hungatella	Inverse variance weighted	5	0.0797925	0.0850164	0.34796	-0.0868396	0.246425	1.08306	0.916824	1.27944
Benign lipoma	Hungatella	Simple mode	5	-0.0689977	0.128649	0.620172	-0.32115	0.183155	0.933329	0.725314	1.201
Benign lipoma	Hungatella	Weighted mode	5	-0.0529246	0.130464	0.705752	-0.308634	0.202785	0.948452	0.734449	1.22481
Benign lipoma	Phascolarctobacterium	MR Egger	11	-0.0333664	0.285023	0.909379	-0.592011	0.525278	0.967184	0.553214	1.69093
Benign lipoma	Phascolarctobacterium	Weighted median	11	0.0457751	0.0902614	0.612057	-0.131137	0.222687	1.04684	0.877097	1.24943
Benign lipoma	Phascolarctobacterium	Inverse variance weighted	11	0.0218141	0.0683447	0.749591	-0.112141	0.15577	1.02205	0.893918	1.16856
Benign lipoma	Phascolarctobacterium	Simple mode	11	0.0748523	0.158348	0.64657	-0.235509	0.385214	1.07772	0.790168	1.46993
Benign lipoma	Phascolarctobacterium	Weighted mode	11	0.0748523	0.146777	0.621135	-0.21283	0.362534	1.07772	0.808294	1.43697
Benign lipoma	Clostridiumsensustricto1	MR Egger	9	-0.430534	0.195383	0.0633995	-0.813485	-0.0475824	0.650162	0.44331	0.953532
Benign lipoma	Clostridiumsensustricto1	Weighted median	9	-0.201342	0.101162	0.0465582	-0.39962	-0.00306495	0.817633	0.670575	0.99694
Benign lipoma	Clostridiumsensustricto1	Inverse variance weighted	9	-0.237043	0.076181	0.00186091	-0.386358	-0.0877282	0.788957	0.679527	0.91601
Benign lipoma	Clostridiumsensustricto1	Simple mode	9	-0.303457	0.142448	0.0657613	-0.582654	-0.0242601	0.738262	0.558414	0.976032
Benign lipoma	Clostridiumsensustricto1	Weighted mode	9	-0.207892	0.115795	0.110336	-0.434851	0.0190669	0.812295	0.647361	1.01925
Benign lipoma	Lachnospira	MR Egger	7	-0.396602	0.694923	0.592885	-1.75865	0.965446	0.672601	0.172277	2.62596
Benign lipoma	Lachnospira	Weighted median	7	-0.00641268	0.146478	0.96508	-0.293509	0.280684	0.993608	0.745642	1.32404
Benign lipoma	Lachnospira	Inverse variance weighted	7	0.0136639	0.120718	0.909881	-0.222943	0.250271	1.01376	0.80016	1.28437
Benign lipoma	Lachnospira	Simple mode	7	0.0782803	0.233487	0.748835	-0.379353	0.535914	1.08143	0.684304	1.70901
Benign lipoma	Lachnospira	Weighted mode	7	-0.00390167	0.209518	0.985746	-0.414556	0.406753	0.996106	0.660633	1.50193
Benign lipoma	Olsenella	MR Egger	11	-0.0311825	0.128441	0.813621	-0.282927	0.220562	0.969299	0.753575	1.24678
Benign lipoma	Olsenella	Weighted median	11	-0.0202754	0.0491646	0.680047	-0.116638	0.0760872	0.979929	0.889907	1.07906
Benign lipoma	Olsenella	Inverse variance weighted	11	-0.048072	0.0387075	0.214263	-0.123939	0.0277947	0.953065	0.883434	1.02818
Benign lipoma	Olsenella	Simple mode	11	-0.0149879	0.0802513	0.855581	-0.172281	0.142305	0.985124	0.841743	1.15293
Benign lipoma	Olsenella	Weighted mode	11	-0.0149879	0.070705	0.836382	-0.15357	0.123594	0.985124	0.857641	1.13156
Benign lipoma	Veillonella	MR Egger	8	-0.246815	0.668491	0.72465	-1.55706	1.06343	0.781286	0.210755	2.89628
Benign lipoma	Veillonella	Weighted median	8	-0.0229443	0.090383	0.799606	-0.200095	0.154206	0.977317	0.818653	1.16673
Benign lipoma	Veillonella	Inverse variance weighted	8	-0.0529322	0.0732286	0.469781	-0.19646	0.0905958	0.948444	0.821634	1.09483
Benign lipoma	Veillonella	Simple mode	8	-0.153558	0.147548	0.332606	-0.442751	0.135636	0.857651	0.642267	1.14527
Benign lipoma	Veillonella	Weighted mode	8	0.041936	0.141268	0.775192	-0.234949	0.318821	1.04283	0.790611	1.3755
Benign lipoma	LachnospiraceaeND3007group	MR Egger	3	3.5005	2.69573	0.417776	-1.78314	8.78414	33.1321	0.16811	6529.88
Benign lipoma	LachnospiraceaeND3007group	Weighted median	3	-0.257866	0.216873	0.234431	-0.682937	0.167204	0.772699	0.505131	1.182
Benign lipoma	LachnospiraceaeND3007group	Inverse variance weighted	3	-0.207025	0.159914	0.195457	-0.520456	0.106406	0.812999	0.594249	1.11227
Benign lipoma	LachnospiraceaeND3007group	Simple mode	3	-0.314817	0.28231	0.380814	-0.868145	0.238511	0.729923	0.419729	1.26936
Benign lipoma	LachnospiraceaeND3007group	Weighted mode	3	-0.314817	0.254977	0.342326	-0.814572	0.184938	0.729923	0.442829	1.20314
Benign lipoma	Enterorhabdus	MR Egger	7	0.0697983	0.191168	0.729961	-0.304891	0.444488	1.07229	0.737204	1.55969
Benign lipoma	Enterorhabdus	Weighted median	7	-0.000788823	0.0884884	0.992887	-0.174226	0.172648	0.999211	0.840107	1.18845
Benign lipoma	Enterorhabdus	Inverse variance weighted	7	0.0186047	0.0712949	0.794127	-0.121133	0.158343	1.01878	0.885916	1.17157
Benign lipoma	Enterorhabdus	Simple mode	7	-0.00289405	0.123872	0.982118	-0.245682	0.239894	0.99711	0.782171	1.27111
Benign lipoma	Enterorhabdus	Weighted mode	7	-0.0229293	0.125991	0.861582	-0.269871	0.224013	0.977332	0.763478	1.25109
Benign lipoma	Intestinibacter	MR Egger	15	0.0640635	0.194205	0.746749	-0.316578	0.444705	1.06616	0.728638	1.56003
Benign lipoma	Intestinibacter	Weighted median	15	-0.0613308	0.0791992	0.438702	-0.216561	0.0938996	0.940512	0.805283	1.09845
Benign lipoma	Intestinibacter	Inverse variance weighted	15	-0.0286494	0.0596547	0.631048	-0.145573	0.0882739	0.971757	0.864527	1.09229
Benign lipoma	Intestinibacter	Simple mode	15	-0.0813861	0.137934	0.564569	-0.351737	0.188964	0.921838	0.703465	1.208
Benign lipoma	Intestinibacter	Weighted mode	15	-0.0927127	0.123653	0.465799	-0.335072	0.149646	0.911455	0.715287	1.16142
Benign lipoma	Oscillospira	MR Egger	9	0.318088	0.312069	0.341996	-0.293568	0.929743	1.3745	0.745599	2.53386
Benign lipoma	Oscillospira	Weighted median	9	0.0111796	0.0955151	0.906824	-0.17603	0.198389	1.01124	0.838593	1.21944
Benign lipoma	Oscillospira	Inverse variance weighted	9	0.0115452	0.0715928	0.871887	-0.128777	0.151867	1.01161	0.87917	1.16401
Benign lipoma	Oscillospira	Simple mode	9	-0.140621	0.15295	0.384773	-0.440402	0.15916	0.868819	0.643777	1.17253
Benign lipoma	Oscillospira	Weighted mode	9	-0.134655	0.150528	0.39714	-0.42969	0.160379	0.874017	0.650711	1.17396
Benign lipoma	Faecalibacterium	MR Egger	13	0.049251	0.128785	0.709429	-0.203167	0.301669	1.05048	0.816142	1.35211
Benign lipoma	Faecalibacterium	Weighted median	13	0.0190719	0.0857173	0.823926	-0.148934	0.187078	1.01925	0.861626	1.20572
Benign lipoma	Faecalibacterium	Inverse variance weighted	13	0.00884987	0.0630755	0.888418	-0.114778	0.132478	1.00889	0.891564	1.14165
Benign lipoma	Faecalibacterium	Simple mode	13	-0.0887506	0.113214	0.448283	-0.310649	0.133148	0.915074	0.732971	1.14242
Benign lipoma	Faecalibacterium	Weighted mode	13	-0.00262604	0.094509	0.978289	-0.187864	0.182612	0.997377	0.828728	1.20035
Benign lipoma	Actinomyces	MR Egger	8	0.204062	0.161077	0.252159	-0.111649	0.519774	1.22637	0.894358	1.68165
Benign lipoma	Actinomyces	Weighted median	8	0.0977332	0.0801661	0.222794	-0.0593925	0.254859	1.10267	0.942337	1.29028
Benign lipoma	Actinomyces	Inverse variance weighted	8	0.109212	0.0638796	0.0873312	-0.0159925	0.234416	1.1154	0.984135	1.26417
Benign lipoma	Actinomyces	Simple mode	8	0.0490234	0.122146	0.700131	-0.190382	0.288429	1.05024	0.826643	1.33433
Benign lipoma	Actinomyces	Weighted mode	8	0.0820491	0.104625	0.45862	-0.123015	0.287113	1.08551	0.88425	1.33258
Benign lipoma	CandidatusSoleaferrea	MR Egger	12	0.016006	0.382393	0.967436	-0.733485	0.765497	1.01613	0.480232	2.15006
Benign lipoma	CandidatusSoleaferrea	Weighted median	12	-0.0253609	0.0792919	0.749088	-0.180773	0.130051	0.974958	0.834625	1.13889
Benign lipoma	CandidatusSoleaferrea	Inverse variance weighted	12	-0.000897577	0.0839848	0.991473	-0.165508	0.163713	0.999103	0.847463	1.17788
Benign lipoma	CandidatusSoleaferrea	Simple mode	12	0.0276951	0.14589	0.852896	-0.258249	0.313639	1.02808	0.772403	1.3684
Benign lipoma	CandidatusSoleaferrea	Weighted mode	12	0.00503351	0.136301	0.971203	-0.262117	0.272184	1.00505	0.769421	1.31283
Benign lipoma	Blautia	MR Egger	13	-0.23784	0.21208	0.285976	-0.653516	0.177837	0.788329	0.520213	1.19463
Benign lipoma	Blautia	Weighted median	13	-0.0585795	0.111524	0.599398	-0.277166	0.160007	0.943103	0.757929	1.17352
Benign lipoma	Blautia	Inverse variance weighted	13	-0.0449827	0.0805402	0.576495	-0.202842	0.112876	0.956014	0.816408	1.11949
Benign lipoma	Blautia	Simple mode	13	-0.0722458	0.182892	0.69976	-0.430713	0.286222	0.930302	0.650045	1.33139
Benign lipoma	Blautia	Weighted mode	13	-0.0634817	0.177607	0.72698	-0.411592	0.284629	0.938491	0.662594	1.32927
Benign lipoma	Lachnoclostridium	MR Egger	14	-0.111959	0.325034	0.736467	-0.749026	0.525109	0.894081	0.472827	1.69064
Benign lipoma	Lachnoclostridium	Weighted median	14	0.0814439	0.11048	0.461011	-0.135097	0.297985	1.08485	0.873631	1.34714
Benign lipoma	Lachnoclostridium	Inverse variance weighted	14	0.080391	0.0910464	0.377254	-0.0980599	0.258842	1.08371	0.906595	1.29543
Benign lipoma	Lachnoclostridium	Simple mode	14	0.136224	0.207647	0.523242	-0.270764	0.543213	1.14594	0.762796	1.72153
Benign lipoma	Lachnoclostridium	Weighted mode	14	0.158655	0.175175	0.381579	-0.184689	0.501998	1.17193	0.831363	1.65202
Benign lipoma	Eubacteriumhalliigroup	MR Egger	14	-0.21156	0.134928	0.142872	-0.476019	0.0528986	0.809321	0.621252	1.05432
Benign lipoma	Eubacteriumhalliigroup	Weighted median	14	0.00601294	0.0903033	0.946911	-0.170981	0.183007	1.00603	0.842837	1.20082
Benign lipoma	Eubacteriumhalliigroup	Inverse variance weighted	14	0.0169333	0.0649003	0.79416	-0.110271	0.144138	1.01708	0.895591	1.15504
Benign lipoma	Eubacteriumhalliigroup	Simple mode	14	0.014609	0.153301	0.925533	-0.28586	0.315078	1.01472	0.751368	1.37037
Benign lipoma	Eubacteriumhalliigroup	Weighted mode	14	-0.0139764	0.140251	0.92214	-0.288869	0.260916	0.986121	0.749111	1.29812
Benign lipoma	Slackia	MR Egger	9	0.462944	0.437699	0.32533	-0.394945	1.32083	1.58874	0.673717	3.74654
Benign lipoma	Slackia	Weighted median	9	-0.0380567	0.09212	0.679518	-0.218612	0.142499	0.962658	0.803633	1.15315
Benign lipoma	Slackia	Inverse variance weighted	9	0.0126276	0.094443	0.893635	-0.172481	0.197736	1.01271	0.841574	1.21864
Benign lipoma	Slackia	Simple mode	9	-0.15863	0.184637	0.415262	-0.520518	0.203259	0.853312	0.594212	1.22539
Benign lipoma	Slackia	Weighted mode	9	-0.154974	0.159563	0.359875	-0.467717	0.15777	0.856438	0.626431	1.1709
Benign lipoma	LachnospiraceaeUCG008	MR Egger	11	-0.0353129	0.265063	0.896947	-0.554836	0.48421	0.965303	0.574167	1.62289
Benign lipoma	LachnospiraceaeUCG008	Weighted median	11	0.126566	0.0724642	0.080707	-0.015464	0.268596	1.13492	0.984655	1.30813
Benign lipoma	LachnospiraceaeUCG008	Inverse variance weighted	11	0.131481	0.0514708	0.0106346	0.0305985	0.232364	1.14052	1.03107	1.26158
Benign lipoma	LachnospiraceaeUCG008	Simple mode	11	0.24822	0.13884	0.104097	-0.0239064	0.520347	1.28174	0.976377	1.68261
Benign lipoma	LachnospiraceaeUCG008	Weighted mode	11	0.250111	0.132762	0.0889505	-0.0101028	0.510324	1.28417	0.989948	1.66583
Benign lipoma	Parasutterella	MR Egger	16	-0.136918	0.153783	0.388332	-0.438334	0.164497	0.872042	0.64511	1.1788
Benign lipoma	Parasutterella	Weighted median	16	0.0696898	0.0743644	0.348687	-0.0760645	0.215444	1.07218	0.926756	1.24041
Benign lipoma	Parasutterella	Inverse variance weighted	16	0.0969735	0.0525407	0.0649381	-0.00600623	0.199953	1.10183	0.994012	1.22135
Benign lipoma	Parasutterella	Simple mode	16	0.182676	0.15581	0.259312	-0.122713	0.488064	1.20043	0.884518	1.62916
Benign lipoma	Parasutterella	Weighted mode	16	-0.0669652	0.119663	0.584003	-0.301505	0.167575	0.935228	0.739704	1.18243
Benign lipoma	ChristensenellaceaeR.7group	MR Egger	10	-0.109898	0.319486	0.739726	-0.736091	0.516296	0.895926	0.478983	1.67581
Benign lipoma	ChristensenellaceaeR.7group	Weighted median	10	-0.108999	0.118062	0.355888	-0.340401	0.122404	0.896732	0.711485	1.13021
Benign lipoma	ChristensenellaceaeR.7group	Inverse variance weighted	10	-0.107105	0.0898688	0.233343	-0.283248	0.069038	0.898432	0.753333	1.07148
Benign lipoma	ChristensenellaceaeR.7group	Simple mode	10	-0.0835021	0.178798	0.651586	-0.433947	0.266943	0.919889	0.647947	1.30597
Benign lipoma	ChristensenellaceaeR.7group	Weighted mode	10	-0.0776426	0.175549	0.668721	-0.421719	0.266434	0.925295	0.655918	1.3053
Benign lipoma	Catenibacterium	MR Egger	4	0.420287	0.911853	0.690126	-1.36694	2.20752	1.5224	0.254885	9.09312
Benign lipoma	Catenibacterium	Weighted median	4	-0.0457793	0.0785089	0.559819	-0.199657	0.108098	0.955253	0.819012	1.11416
Benign lipoma	Catenibacterium	Inverse variance weighted	4	-0.00784566	0.0629864	0.900871	-0.131299	0.115608	0.992185	0.876956	1.12256
Benign lipoma	Catenibacterium	Simple mode	4	-0.0856045	0.105111	0.475043	-0.291621	0.120412	0.917957	0.747051	1.12796
Benign lipoma	Catenibacterium	Weighted mode	4	-0.0821166	0.111152	0.513592	-0.299974	0.135741	0.921165	0.740837	1.14539
Benign lipoma	LachnospiraceaeUCG001	MR Egger	15	-0.278587	0.264414	0.311255	-0.796838	0.239664	0.756853	0.450752	1.27082
Benign lipoma	LachnospiraceaeUCG001	Weighted median	15	-0.101914	0.0748854	0.173534	-0.248689	0.0448613	0.903107	0.779822	1.04588
Benign lipoma	LachnospiraceaeUCG001	Inverse variance weighted	15	-0.118421	0.0566779	0.036674	-0.22951	-0.0073327	0.888322	0.794923	0.992694
Benign lipoma	LachnospiraceaeUCG001	Simple mode	15	-0.0911458	0.114045	0.437521	-0.314675	0.132383	0.912885	0.730026	1.14155
Benign lipoma	LachnospiraceaeUCG001	Weighted mode	15	-0.086101	0.115594	0.468678	-0.312665	0.140463	0.917502	0.731495	1.15081
Benign lipoma	RikenellaceaeRC9gutgroup	MR Egger	12	-0.00317566	0.254238	0.99028	-0.501482	0.49513	0.996829	0.605633	1.64071
Benign lipoma	RikenellaceaeRC9gutgroup	Weighted median	12	-0.0150021	0.0477702	0.753485	-0.108632	0.0786274	0.98511	0.897061	1.0818
Benign lipoma	RikenellaceaeRC9gutgroup	Inverse variance weighted	12	-0.00686046	0.0377389	0.855749	-0.0808286	0.0671077	0.993163	0.922352	1.06941
Benign lipoma	RikenellaceaeRC9gutgroup	Simple mode	12	-0.00385184	0.0820662	0.963406	-0.164702	0.156998	0.996156	0.848147	1.16999
Benign lipoma	RikenellaceaeRC9gutgroup	Weighted mode	12	-0.0073324	0.0734122	0.922237	-0.15122	0.136555	0.992694	0.859658	1.14632
Benign lipoma	Oxalobacter	MR Egger	12	0.0843146	0.176498	0.643128	-0.261621	0.43025	1.08797	0.769803	1.53764
Benign lipoma	Oxalobacter	Weighted median	12	0.0203867	0.0530995	0.701028	-0.0836884	0.124462	1.0206	0.919718	1.13254
Benign lipoma	Oxalobacter	Inverse variance weighted	12	0.0281034	0.0401213	0.48364	-0.0505344	0.106741	1.0285	0.950721	1.11265
Benign lipoma	Oxalobacter	Simple mode	12	0.0125948	0.0821593	0.88094	-0.148437	0.173627	1.01267	0.862054	1.18961
Benign lipoma	Oxalobacter	Weighted mode	12	0.00681038	0.0855117	0.937952	-0.160793	0.174413	1.00683	0.851469	1.19055
Benign lipoma	Erysipelatoclostridium	MR Egger	16	0.0470016	0.253743	0.855703	-0.450335	0.544338	1.04812	0.637414	1.72347
Benign lipoma	Erysipelatoclostridium	Weighted median	16	0.0324438	0.0749385	0.665059	-0.114436	0.179323	1.03298	0.891869	1.19641
Benign lipoma	Erysipelatoclostridium	Inverse variance weighted	16	-0.0134458	0.0610378	0.825648	-0.13308	0.106188	0.986644	0.875395	1.11203
Benign lipoma	Erysipelatoclostridium	Simple mode	16	0.0973987	0.116521	0.416333	-0.130982	0.325779	1.1023	0.877234	1.38511
Benign lipoma	Erysipelatoclostridium	Weighted mode	16	0.0912637	0.120228	0.459562	-0.144383	0.32691	1.09556	0.865556	1.38668
Benign lipoma	Eisenbergiella	MR Egger	12	-0.112741	0.425664	0.796497	-0.947043	0.72156	0.893382	0.387886	2.05764
Benign lipoma	Eisenbergiella	Weighted median	12	0.0745958	0.0665775	0.262528	-0.0558961	0.205088	1.07745	0.945637	1.22763
Benign lipoma	Eisenbergiella	Inverse variance weighted	12	0.0684439	0.0554589	0.217152	-0.0402555	0.177143	1.07084	0.960544	1.1938
Benign lipoma	Eisenbergiella	Simple mode	12	0.0267981	0.119756	0.827035	-0.207923	0.261519	1.02716	0.81227	1.2989
Benign lipoma	Eisenbergiella	Weighted mode	12	-0.00456975	0.1037	0.965641	-0.207821	0.198681	0.995441	0.812353	1.21979
Benign lipoma	Anaerofilum	MR Egger	11	0.313274	0.210324	0.170544	-0.0989608	0.725509	1.3679	0.905778	2.06578
Benign lipoma	Anaerofilum	Weighted median	11	0.0450986	0.0604965	0.455985	-0.0734746	0.163672	1.04613	0.92916	1.17783
Benign lipoma	Anaerofilum	Inverse variance weighted	11	0.0295254	0.0459478	0.520494	-0.0605324	0.119583	1.02997	0.941263	1.12703
Benign lipoma	Anaerofilum	Simple mode	11	0.0667669	0.0984409	0.513005	-0.126177	0.259711	1.06905	0.881459	1.29656
Benign lipoma	Anaerofilum	Weighted mode	11	0.0633064	0.0963896	0.52615	-0.125617	0.25223	1.06535	0.881952	1.28689
Benign lipoma	Butyrivibrio	MR Egger	16	-0.0188936	0.132834	0.888921	-0.279249	0.241461	0.981284	0.756352	1.27311
Benign lipoma	Butyrivibrio	Weighted median	16	-0.0126088	0.0423689	0.766013	-0.0956518	0.0704343	0.98747	0.90878	1.07297
Benign lipoma	Butyrivibrio	Inverse variance weighted	16	-0.0435533	0.0310135	0.160219	-0.10434	0.0172331	0.957382	0.900919	1.01738
Benign lipoma	Butyrivibrio	Simple mode	16	0.0150089	0.0759168	0.845932	-0.133788	0.163806	1.01512	0.874776	1.17799
Benign lipoma	Butyrivibrio	Weighted mode	16	0.00837652	0.0762314	0.913959	-0.141037	0.15779	1.00841	0.868457	1.17092
Benign lipoma	ErysipelotrichaceaeUCG003	MR Egger	17	0.0465822	0.167699	0.784979	-0.282107	0.375272	1.04768	0.754193	1.45539
Benign lipoma	ErysipelotrichaceaeUCG003	Weighted median	17	0.0713582	0.0771157	0.354789	-0.0797885	0.222505	1.07397	0.923312	1.2492
Benign lipoma	ErysipelotrichaceaeUCG003	Inverse variance weighted	17	0.0809507	0.0604949	0.18085	-0.0376193	0.199521	1.08432	0.96308	1.22082
Benign lipoma	ErysipelotrichaceaeUCG003	Simple mode	17	0.0622115	0.12186	0.616662	-0.176635	0.301058	1.06419	0.838086	1.35129
Benign lipoma	ErysipelotrichaceaeUCG003	Weighted mode	17	0.0594444	0.122415	0.633836	-0.180489	0.299378	1.06125	0.834862	1.34902
Benign lipoma	Ruminococcustorquesgroup	MR Egger	13	0.459548	0.423805	0.301409	-0.37111	1.29021	1.58336	0.689968	3.63354
Benign lipoma	Ruminococcustorquesgroup	Weighted median	13	0.0731725	0.119769	0.541235	-0.161575	0.30792	1.07592	0.850803	1.36059
Benign lipoma	Ruminococcustorquesgroup	Inverse variance weighted	13	0.0645643	0.117836	0.58375	-0.166395	0.295523	1.06669	0.846712	1.34383
Benign lipoma	Ruminococcustorquesgroup	Simple mode	13	0.060848	0.183233	0.745558	-0.29829	0.419986	1.06274	0.742086	1.52194
Benign lipoma	Ruminococcustorquesgroup	Weighted mode	13	0.0744174	0.174177	0.676761	-0.266969	0.415803	1.07726	0.765697	1.51559
Benign lipoma	Peptococcus	MR Egger	16	-0.274325	0.16681	0.122323	-0.601272	0.0526218	0.760085	0.548114	1.05403
Benign lipoma	Peptococcus	Weighted median	16	0.0211023	0.0542054	0.697053	-0.0851403	0.127345	1.02133	0.918383	1.13581
Benign lipoma	Peptococcus	Inverse variance weighted	16	0.00217904	0.0481342	0.963892	-0.0921639	0.096522	1.00218	0.911956	1.10133
Benign lipoma	Peptococcus	Simple mode	16	0.0393844	0.100271	0.700007	-0.157146	0.235915	1.04017	0.854579	1.26607
Benign lipoma	Peptococcus	Weighted mode	16	0.0622	0.094166	0.518926	-0.122365	0.246765	1.06418	0.884825	1.27988
Abbreviation: MR, mendelian randomization; SNP, single nucleotide polymorphism; GM, gut microbiota; BL, Benign lipoma; Beta: Estimate coefficient; P-value: P-value from GWAS; SE: standard error of coefficient estimate.

## Sheet: Supplementary Table S3
Supplementary Table S3. The MR results of the associations between GM with TS-BL
outcome	exposure	Methods	nSNP	Beta	Se	P-value	lo_ci	up_ci	or	or_lci95	or_uci95
Benign lipoma of trunk	Dorea	MR Egger	12	0.249894	0.404051	0.550091	-0.542045	1.04183	1.28389	0.581558	2.83441
Benign lipoma of trunk	Dorea	Weighted median	12	0.184583	0.174782	0.290934	-0.15799	0.527155	1.20272	0.853859	1.69411
Benign lipoma of trunk	Dorea	Inverse variance weighted	12	0.196765	0.131745	0.135298	-0.0614547	0.454984	1.21746	0.940396	1.57615
Benign lipoma of trunk	Dorea	Simple mode	12	0.130478	0.286878	0.658083	-0.431802	0.692758	1.13937	0.649338	1.99922
Benign lipoma of trunk	Dorea	Weighted mode	12	0.18856	0.266523	0.493984	-0.333826	0.710946	1.20751	0.716179	2.03592
Benign lipoma of trunk	RuminococcaceaeUCG003	MR Egger	14	0.187149	0.345519	0.597976	-0.490069	0.864367	1.20581	0.612584	2.3735
Benign lipoma of trunk	RuminococcaceaeUCG003	Weighted median	14	-0.188361	0.136668	0.168131	-0.456231	0.079509	0.828315	0.633667	1.08276
Benign lipoma of trunk	RuminococcaceaeUCG003	Inverse variance weighted	14	-0.171078	0.102592	0.0954033	-0.372158	0.0300021	0.842756	0.689245	1.03046
Benign lipoma of trunk	RuminococcaceaeUCG003	Simple mode	14	-0.224512	0.240704	0.367958	-0.696292	0.247267	0.798906	0.49843	1.28052
Benign lipoma of trunk	RuminococcaceaeUCG003	Weighted mode	14	-0.218076	0.234131	0.368607	-0.676972	0.24082	0.804064	0.508153	1.27229
Benign lipoma of trunk	Eubacteriumxylanophilumgroup	MR Egger	11	0.479797	0.342231	0.194459	-0.190976	1.15057	1.61575	0.826153	3.16
Benign lipoma of trunk	Eubacteriumxylanophilumgroup	Weighted median	11	0.127663	0.147559	0.38695	-0.161554	0.416879	1.13617	0.850821	1.51722
Benign lipoma of trunk	Eubacteriumxylanophilumgroup	Inverse variance weighted	11	0.12611	0.11041	0.253372	-0.0902936	0.342514	1.13441	0.913663	1.40848
Benign lipoma of trunk	Eubacteriumxylanophilumgroup	Simple mode	11	0.148589	0.263726	0.58556	-0.368314	0.665492	1.1602	0.6919	1.94545
Benign lipoma of trunk	Eubacteriumxylanophilumgroup	Weighted mode	11	0.203184	0.247372	0.430582	-0.281665	0.688034	1.2253	0.754526	1.9898
Benign lipoma of trunk	RuminococcaceaeUCG009	MR Egger	13	-0.324026	0.288477	0.285257	-0.88944	0.241389	0.723232	0.410886	1.27302
Benign lipoma of trunk	RuminococcaceaeUCG009	Weighted median	13	-0.00338109	0.0986573	0.972661	-0.196749	0.189987	0.996625	0.821396	1.20923
Benign lipoma of trunk	RuminococcaceaeUCG009	Inverse variance weighted	13	0.0351006	0.0768667	0.647928	-0.115558	0.185759	1.03572	0.890869	1.20413
Benign lipoma of trunk	RuminococcaceaeUCG009	Simple mode	13	-0.0242967	0.165977	0.886047	-0.349611	0.301018	0.975996	0.704962	1.35123
Benign lipoma of trunk	RuminococcaceaeUCG009	Weighted mode	13	-0.044438	0.177517	0.806566	-0.392372	0.303496	0.956535	0.675453	1.35459
Benign lipoma of trunk	Akkermansia	MR Egger	12	0.0662759	0.359438	0.857395	-0.638222	0.770773	1.06852	0.528231	2.16144
Benign lipoma of trunk	Akkermansia	Weighted median	12	0.196024	0.137338	0.153491	-0.0731587	0.465206	1.21656	0.929453	1.59234
Benign lipoma of trunk	Akkermansia	Inverse variance weighted	12	0.0773772	0.103141	0.45313	-0.124779	0.279534	1.08045	0.882692	1.32251
Benign lipoma of trunk	Akkermansia	Simple mode	12	0.22134	0.216689	0.328974	-0.20337	0.64605	1.24775	0.815976	1.90799
Benign lipoma of trunk	Akkermansia	Weighted mode	12	0.21411	0.209759	0.329302	-0.197018	0.625237	1.23876	0.821176	1.86869
Benign lipoma of trunk	Anaerostipes	MR Egger	15	0.150272	0.341881	0.667486	-0.519815	0.820359	1.16215	0.59463	2.27131
Benign lipoma of trunk	Anaerostipes	Weighted median	15	-0.0910665	0.158169	0.564781	-0.401078	0.218944	0.912957	0.669598	1.24476
Benign lipoma of trunk	Anaerostipes	Inverse variance weighted	15	-0.181032	0.114155	0.112774	-0.404775	0.0427115	0.834409	0.667127	1.04364
Benign lipoma of trunk	Anaerostipes	Simple mode	15	-0.500094	0.279267	0.0949753	-1.04746	0.0472701	0.606474	0.350829	1.04841
Benign lipoma of trunk	Anaerostipes	Weighted mode	15	-0.0649799	0.26269	0.808218	-0.579853	0.449893	0.937086	0.559981	1.56814
Benign lipoma of trunk	Eubacteriumnodatumgroup	MR Egger	11	0.256407	0.402021	0.539493	-0.531554	1.04437	1.29228	0.587691	2.8416
Benign lipoma of trunk	Eubacteriumnodatumgroup	Weighted median	11	-0.111704	0.0883961	0.206345	-0.284961	0.061552	0.894309	0.752044	1.06349
Benign lipoma of trunk	Eubacteriumnodatumgroup	Inverse variance weighted	11	-0.0796612	0.089062	0.371083	-0.254223	0.0949002	0.923429	0.775519	1.09955
Benign lipoma of trunk	Eubacteriumnodatumgroup	Simple mode	11	-0.164853	0.156376	0.316594	-0.471351	0.141645	0.848019	0.624159	1.15217
Benign lipoma of trunk	Eubacteriumnodatumgroup	Weighted mode	11	-0.132052	0.141501	0.37269	-0.409394	0.14529	0.876295	0.664052	1.15638
Benign lipoma of trunk	Eggerthella	MR Egger	10	-0.216777	0.365381	0.569376	-0.932923	0.499369	0.80511	0.393402	1.64768
Benign lipoma of trunk	Eggerthella	Weighted median	10	0.0773718	0.100423	0.441029	-0.119458	0.274201	1.08044	0.887402	1.31548
Benign lipoma of trunk	Eggerthella	Inverse variance weighted	10	0.040355	0.0789918	0.609438	-0.114469	0.195179	1.04118	0.89184	1.21553
Benign lipoma of trunk	Eggerthella	Simple mode	10	0.126008	0.16506	0.46476	-0.197509	0.449525	1.13429	0.820773	1.56757
Benign lipoma of trunk	Eggerthella	Weighted mode	10	0.107192	0.157222	0.512535	-0.200963	0.415347	1.11315	0.817943	1.5149
Benign lipoma of trunk	RuminococcaceaeNK4A214group	MR Egger	16	0.292933	0.29915	0.34409	-0.2934	0.879267	1.34035	0.745724	2.40913
Benign lipoma of trunk	RuminococcaceaeNK4A214group	Weighted median	16	-0.0157115	0.138463	0.909657	-0.2871	0.255677	0.984411	0.750437	1.29134
Benign lipoma of trunk	RuminococcaceaeNK4A214group	Inverse variance weighted	16	-0.0222349	0.101989	0.82742	-0.222134	0.177664	0.978011	0.800808	1.19442
Benign lipoma of trunk	RuminococcaceaeNK4A214group	Simple mode	16	-0.16923	0.250899	0.51026	-0.660991	0.322532	0.844315	0.516339	1.38062
Benign lipoma of trunk	RuminococcaceaeNK4A214group	Weighted mode	16	-0.0158346	0.216206	0.942584	-0.439598	0.407929	0.98429	0.644295	1.5037
Benign lipoma of trunk	Clostridiuminnocuumgroup	MR Egger	10	-0.172971	0.369207	0.651932	-0.896616	0.550674	0.841162	0.407948	1.73442
Benign lipoma of trunk	Clostridiuminnocuumgroup	Weighted median	10	-0.09786	0.091492	0.284799	-0.277184	0.0814643	0.906776	0.757915	1.08487
Benign lipoma of trunk	Clostridiuminnocuumgroup	Inverse variance weighted	10	-0.0495761	0.0666368	0.456892	-0.180184	0.0810321	0.951633	0.835116	1.08441
Benign lipoma of trunk	Clostridiuminnocuumgroup	Simple mode	10	-0.185488	0.159816	0.275648	-0.498727	0.12775	0.830699	0.607303	1.13627
Benign lipoma of trunk	Clostridiuminnocuumgroup	Weighted mode	10	-0.193411	0.151427	0.233477	-0.490208	0.103386	0.824143	0.612499	1.10892
Benign lipoma of trunk	Barnesiella	MR Egger	16	-0.0301475	0.468062	0.949555	-0.94755	0.887255	0.970302	0.38769	2.42845
Benign lipoma of trunk	Barnesiella	Weighted median	16	-0.014409	0.141561	0.918926	-0.291868	0.26305	0.985694	0.746867	1.30089
Benign lipoma of trunk	Barnesiella	Inverse variance weighted	16	-0.0120048	0.104877	0.908869	-0.217563	0.193554	0.988067	0.804477	1.21355
Benign lipoma of trunk	Barnesiella	Simple mode	16	0.00356664	0.277602	0.989918	-0.540534	0.547667	1.00357	0.582437	1.72921
Benign lipoma of trunk	Barnesiella	Weighted mode	16	-0.027689	0.239255	0.909402	-0.496629	0.441251	0.972691	0.608579	1.55465
Benign lipoma of trunk	DefluviitaleaceaeUCG011	MR Egger	10	0.0605751	0.37976	0.877222	-0.683755	0.804905	1.06245	0.504718	2.23648
Benign lipoma of trunk	DefluviitaleaceaeUCG011	Weighted median	10	-0.236302	0.133262	0.0761931	-0.497496	0.0248913	0.789542	0.608052	1.0252
Benign lipoma of trunk	DefluviitaleaceaeUCG011	Inverse variance weighted	10	-0.189427	0.100354	0.0590816	-0.38612	0.00726709	0.827433	0.679689	1.00729
Benign lipoma of trunk	DefluviitaleaceaeUCG011	Simple mode	10	-0.299717	0.213537	0.193992	-0.71825	0.118815	0.741028	0.487605	1.12616
Benign lipoma of trunk	DefluviitaleaceaeUCG011	Weighted mode	10	-0.278533	0.219418	0.236134	-0.708593	0.151527	0.756893	0.492336	1.16361
Benign lipoma of trunk	Coprococcus3	MR Egger	9	0.981756	0.828578	0.274732	-0.642257	2.60577	2.66914	0.526104	13.5416
Benign lipoma of trunk	Coprococcus3	Weighted median	9	0.1858	0.203357	0.360893	-0.21278	0.584381	1.20418	0.808334	1.79388
Benign lipoma of trunk	Coprococcus3	Inverse variance weighted	9	0.144223	0.150259	0.33714	-0.150284	0.438731	1.15514	0.860463	1.55074
Benign lipoma of trunk	Coprococcus3	Simple mode	9	0.554317	0.355941	0.158007	-0.143328	1.25196	1.74075	0.86647	3.4972
Benign lipoma of trunk	Coprococcus3	Weighted mode	9	0.545421	0.33544	0.142605	-0.112041	1.20288	1.72534	0.894008	3.3297
Benign lipoma of trunk	Flavonifractor	MR Egger	8	0.32303	0.424994	0.476001	-0.509958	1.15602	1.38131	0.600521	3.17726
Benign lipoma of trunk	Flavonifractor	Weighted median	8	0.219421	0.14647	0.134117	-0.0676599	0.506502	1.24536	0.934578	1.65948
Benign lipoma of trunk	Flavonifractor	Inverse variance weighted	8	0.22037	0.117465	0.0606486	-0.00986132	0.450602	1.24654	0.990187	1.56926
Benign lipoma of trunk	Flavonifractor	Simple mode	8	0.231335	0.21252	0.312411	-0.185205	0.647875	1.26028	0.830934	1.91148
Benign lipoma of trunk	Flavonifractor	Weighted mode	8	0.218778	0.220353	0.353854	-0.213114	0.65067	1.24456	0.808064	1.91683
Benign lipoma of trunk	RuminococcaceaeUCG011	MR Egger	8	0.658201	0.389963	0.142407	-0.106127	1.42253	1.93131	0.899311	4.14759
Benign lipoma of trunk	RuminococcaceaeUCG011	Weighted median	8	0.0878371	0.0948831	0.354581	-0.0981338	0.273808	1.09181	0.906528	1.31496
Benign lipoma of trunk	RuminococcaceaeUCG011	Inverse variance weighted	8	0.0131371	0.0876122	0.880807	-0.158583	0.184857	1.01322	0.853352	1.20305
Benign lipoma of trunk	RuminococcaceaeUCG011	Simple mode	8	0.116344	0.135966	0.420493	-0.150149	0.382837	1.12338	0.86058	1.46644
Benign lipoma of trunk	RuminococcaceaeUCG011	Weighted mode	8	0.151264	0.137027	0.306132	-0.117309	0.419838	1.1633	0.889311	1.52171
Benign lipoma of trunk	FamilyXIIIUCG001	MR Egger	10	0.342141	0.407922	0.425965	-0.457387	1.14167	1.40796	0.632935	3.13199
Benign lipoma of trunk	FamilyXIIIUCG001	Weighted median	10	-0.0282848	0.167472	0.865881	-0.356529	0.29996	0.972112	0.700102	1.3498
Benign lipoma of trunk	FamilyXIIIUCG001	Inverse variance weighted	10	-0.12895	0.129023	0.317588	-0.381836	0.123936	0.879018	0.682607	1.13194
Benign lipoma of trunk	FamilyXIIIUCG001	Simple mode	10	0.0589135	0.273526	0.834269	-0.477197	0.595024	1.06068	0.62052	1.81307
Benign lipoma of trunk	FamilyXIIIUCG001	Weighted mode	10	0.0331922	0.290462	0.911529	-0.536113	0.602497	1.03375	0.585018	1.82667
Benign lipoma of trunk	RuminococcaceaeUCG002	MR Egger	23	-0.177334	0.223445	0.436285	-0.615287	0.260619	0.8375	0.540486	1.29773
Benign lipoma of trunk	RuminococcaceaeUCG002	Weighted median	23	-0.00749113	0.118661	0.949663	-0.240067	0.225084	0.992537	0.786575	1.25243
Benign lipoma of trunk	RuminococcaceaeUCG002	Inverse variance weighted	23	-0.0674324	0.083331	0.418393	-0.230761	0.0958962	0.934791	0.793929	1.10064
Benign lipoma of trunk	RuminococcaceaeUCG002	Simple mode	23	-0.0227422	0.199488	0.91027	-0.413739	0.368255	0.977514	0.661173	1.44521
Benign lipoma of trunk	RuminococcaceaeUCG002	Weighted mode	23	-0.00421124	0.168202	0.980251	-0.333887	0.325465	0.995798	0.716135	1.38467
Benign lipoma of trunk	Haemophilus	MR Egger	13	0.208701	0.195614	0.308872	-0.174702	0.592105	1.23208	0.839707	1.80779
Benign lipoma of trunk	Haemophilus	Weighted median	13	-0.0198299	0.10292	0.847215	-0.221553	0.181893	0.980365	0.801273	1.19949
Benign lipoma of trunk	Haemophilus	Inverse variance weighted	13	0.0403608	0.0799858	0.61384	-0.116411	0.197133	1.04119	0.890109	1.21791
Benign lipoma of trunk	Haemophilus	Simple mode	13	-0.051397	0.171851	0.769996	-0.388225	0.285431	0.949901	0.67826	1.33034
Benign lipoma of trunk	Haemophilus	Weighted mode	13	-0.0547253	0.162312	0.741819	-0.372857	0.263406	0.946745	0.688764	1.30136
Benign lipoma of trunk	Prevotella7	MR Egger	12	-0.145364	0.429039	0.741757	-0.98628	0.695552	0.864707	0.372962	2.00481
Benign lipoma of trunk	Prevotella7	Weighted median	12	-0.0499067	0.0846567	0.555513	-0.215834	0.11602	0.951318	0.805869	1.12302
Benign lipoma of trunk	Prevotella7	Inverse variance weighted	12	-0.067248	0.0675508	0.319485	-0.199648	0.0651515	0.934963	0.819019	1.06732
Benign lipoma of trunk	Prevotella7	Simple mode	12	0.0146881	0.149844	0.923678	-0.279007	0.308383	1.0148	0.756535	1.36122
Benign lipoma of trunk	Prevotella7	Weighted mode	12	0.0260117	0.151427	0.866732	-0.270785	0.322809	1.02635	0.76278	1.381
Benign lipoma of trunk	Sellimonas	MR Egger	11	-0.681409	0.348755	0.0824575	-1.36497	0.00215069	0.505904	0.255389	1.00215
Benign lipoma of trunk	Sellimonas	Weighted median	11	-0.0947267	0.0767178	0.216926	-0.245093	0.0556401	0.909622	0.782631	1.05722
Benign lipoma of trunk	Sellimonas	Inverse variance weighted	11	-0.0878713	0.0560893	0.117201	-0.197806	0.0220638	0.915879	0.820529	1.02231
Benign lipoma of trunk	Sellimonas	Simple mode	11	-0.154175	0.126608	0.251279	-0.402326	0.0939771	0.857122	0.668762	1.09853
Benign lipoma of trunk	Sellimonas	Weighted mode	11	-0.148	0.132209	0.28912	-0.40713	0.11113	0.862431	0.665558	1.11754
Benign lipoma of trunk	Ruminiclostridium9	MR Egger	14	-0.444949	0.720682	0.548508	-1.85748	0.967587	0.640857	0.156065	2.63159
Benign lipoma of trunk	Ruminiclostridium9	Weighted median	14	-0.0350316	0.16424	0.831097	-0.356943	0.28688	0.965575	0.699813	1.33226
Benign lipoma of trunk	Ruminiclostridium9	Inverse variance weighted	14	0.0485847	0.139946	0.728465	-0.225709	0.322878	1.04978	0.79795	1.3811
Benign lipoma of trunk	Ruminiclostridium9	Simple mode	14	0.185251	0.295585	0.541689	-0.394096	0.764598	1.20352	0.674289	2.14813
Benign lipoma of trunk	Ruminiclostridium9	Weighted mode	14	-0.0207178	0.271093	0.940246	-0.552061	0.510625	0.979495	0.575762	1.66633
Benign lipoma of trunk	Allisonella	MR Egger	9	0.455495	0.405002	0.297809	-0.338309	1.2493	1.57695	0.712975	3.48789
Benign lipoma of trunk	Allisonella	Weighted median	9	-0.0528744	0.0833749	0.525965	-0.216289	0.11054	0.948499	0.805502	1.11688
Benign lipoma of trunk	Allisonella	Inverse variance weighted	9	-0.0489034	0.0619494	0.429873	-0.170324	0.0725174	0.952273	0.843391	1.07521
Benign lipoma of trunk	Allisonella	Simple mode	9	-0.183012	0.149055	0.254415	-0.47516	0.109136	0.832758	0.621785	1.11531
Benign lipoma of trunk	Allisonella	Weighted mode	9	-0.172456	0.132098	0.228009	-0.431368	0.0864561	0.841595	0.649619	1.0903
Benign lipoma of trunk	Holdemania	MR Egger	18	-0.230474	0.222272	0.315201	-0.666127	0.20518	0.794157	0.513694	1.22775
Benign lipoma of trunk	Holdemania	Weighted median	18	-0.0116623	0.100958	0.908036	-0.209541	0.186216	0.988405	0.810957	1.20468
Benign lipoma of trunk	Holdemania	Inverse variance weighted	18	0.0103113	0.0740456	0.889247	-0.134818	0.155441	1.01036	0.873875	1.16817
Benign lipoma of trunk	Holdemania	Simple mode	18	-0.0251895	0.164867	0.880365	-0.348329	0.29795	0.975125	0.705866	1.34709
Benign lipoma of trunk	Holdemania	Weighted mode	18	-0.0251895	0.159393	0.876292	-0.3376	0.287221	0.975125	0.71348	1.33272
Benign lipoma of trunk	Paraprevotella	MR Egger	13	0.200443	0.29946	0.517076	-0.386498	0.787384	1.22194	0.679432	2.19764
Benign lipoma of trunk	Paraprevotella	Weighted median	13	0.0191294	0.111074	0.863264	-0.198576	0.236835	1.01931	0.819897	1.26723
Benign lipoma of trunk	Paraprevotella	Inverse variance weighted	13	0.012531	0.0773493	0.871301	-0.139074	0.164136	1.01261	0.870164	1.17837
Benign lipoma of trunk	Paraprevotella	Simple mode	13	0.238596	0.200993	0.258164	-0.155351	0.632543	1.26947	0.856114	1.88239
Benign lipoma of trunk	Paraprevotella	Weighted mode	13	0.228418	0.187885	0.247463	-0.139837	0.596673	1.25661	0.8695	1.81607
Benign lipoma of trunk	Holdemanella	MR Egger	14	-0.235377	0.269041	0.398814	-0.762697	0.291942	0.790273	0.466407	1.33903
Benign lipoma of trunk	Holdemanella	Weighted median	14	0.00801523	0.0984139	0.935089	-0.184876	0.200907	1.00805	0.831207	1.22251
Benign lipoma of trunk	Holdemanella	Inverse variance weighted	14	0.00617175	0.0850943	0.942181	-0.160613	0.172957	1.00619	0.851621	1.18881
Benign lipoma of trunk	Holdemanella	Simple mode	14	0.0625179	0.168128	0.715997	-0.267013	0.392048	1.06451	0.765663	1.48001
Benign lipoma of trunk	Holdemanella	Weighted mode	14	0.038415	0.166086	0.820685	-0.287113	0.363943	1.03916	0.750427	1.43899
Benign lipoma of trunk	LachnospiraceaeNC2004group	MR Egger	10	-0.133502	0.352254	0.714553	-0.82392	0.556915	0.875025	0.438708	1.74528
Benign lipoma of trunk	LachnospiraceaeNC2004group	Weighted median	10	-0.11851	0.107176	0.268833	-0.328575	0.0915545	0.888243	0.719949	1.09588
Benign lipoma of trunk	LachnospiraceaeNC2004group	Inverse variance weighted	10	-0.071404	0.0844431	0.397783	-0.236913	0.0941046	0.931086	0.78906	1.09867
Benign lipoma of trunk	LachnospiraceaeNC2004group	Simple mode	10	-0.194265	0.166028	0.272023	-0.519681	0.131151	0.82344	0.59471	1.14014
Benign lipoma of trunk	LachnospiraceaeNC2004group	Weighted mode	10	-0.18117	0.173712	0.324181	-0.521646	0.159305	0.834293	0.593543	1.1727
Benign lipoma of trunk	RuminococcaceaeUCG013	MR Egger	13	-0.232072	0.332643	0.499869	-0.884052	0.419907	0.792889	0.413106	1.52182
Benign lipoma of trunk	RuminococcaceaeUCG013	Weighted median	13	0.0287004	0.155234	0.853319	-0.275558	0.332959	1.02912	0.759148	1.39509
Benign lipoma of trunk	RuminococcaceaeUCG013	Inverse variance weighted	13	-0.06544	0.114011	0.56598	-0.288901	0.158021	0.936655	0.749086	1.17119
Benign lipoma of trunk	RuminococcaceaeUCG013	Simple mode	13	0.0692157	0.248685	0.785499	-0.418206	0.556638	1.07167	0.658226	1.7448
Benign lipoma of trunk	RuminococcaceaeUCG013	Weighted mode	13	0.0827222	0.217265	0.710048	-0.343117	0.508562	1.08624	0.709555	1.6629
Benign lipoma of trunk	FamilyXIIIAD3011group	MR Egger	15	0.749902	0.508391	0.164003	-0.246543	1.74635	2.11679	0.781497	5.73363
Benign lipoma of trunk	FamilyXIIIAD3011group	Weighted median	15	0.341497	0.137383	0.0129285	0.0722266	0.610767	1.40705	1.0749	1.84184
Benign lipoma of trunk	FamilyXIIIAD3011group	Inverse variance weighted	15	0.323744	0.104044	0.00186063	0.119819	0.527669	1.38229	1.12729	1.69498
Benign lipoma of trunk	FamilyXIIIAD3011group	Simple mode	15	0.560085	0.250577	0.0422162	0.0689541	1.05122	1.75082	1.07139	2.86113
Benign lipoma of trunk	FamilyXIIIAD3011group	Weighted mode	15	0.536934	0.22886	0.0342154	0.088368	0.9855	1.71075	1.09239	2.67915
Benign lipoma of trunk	Eubacteriumbrachygroup	MR Egger	11	0.0892132	0.267445	0.74634	-0.434978	0.613405	1.09331	0.647279	1.84671
Benign lipoma of trunk	Eubacteriumbrachygroup	Weighted median	11	-0.156367	0.0945668	0.098227	-0.341718	0.0289838	0.855245	0.710548	1.02941
Benign lipoma of trunk	Eubacteriumbrachygroup	Inverse variance weighted	11	-0.0779312	0.0714791	0.275596	-0.21803	0.0621677	0.925028	0.804101	1.06414
Benign lipoma of trunk	Eubacteriumbrachygroup	Simple mode	11	-0.223064	0.168734	0.215615	-0.553783	0.107655	0.800064	0.574771	1.11366
Benign lipoma of trunk	Eubacteriumbrachygroup	Weighted mode	11	-0.223064	0.172953	0.22617	-0.562051	0.115923	0.800064	0.570039	1.12291
Benign lipoma of trunk	Butyricicoccus	MR Egger	9	-0.0133986	0.338696	0.969549	-0.677242	0.650445	0.986691	0.508016	1.91639
Benign lipoma of trunk	Butyricicoccus	Weighted median	9	0.0647637	0.195258	0.740129	-0.317942	0.44747	1.06691	0.727645	1.56435
Benign lipoma of trunk	Butyricicoccus	Inverse variance weighted	9	-0.0726648	0.157914	0.645405	-0.382176	0.236846	0.929913	0.682375	1.26725
Benign lipoma of trunk	Butyricicoccus	Simple mode	9	0.246923	0.374481	0.528177	-0.487061	0.980906	1.28008	0.61443	2.66687
Benign lipoma of trunk	Butyricicoccus	Weighted mode	9	0.303321	0.385974	0.454595	-0.453189	1.05983	1.35435	0.635598	2.88588
Benign lipoma of trunk	Alistipes	MR Egger	14	-1.10933	0.711028	0.144691	-2.50294	0.284287	0.32978	0.0818437	1.32881
Benign lipoma of trunk	Alistipes	Weighted median	14	-0.140992	0.183717	0.44282	-0.501078	0.219094	0.868496	0.605877	1.24495
Benign lipoma of trunk	Alistipes	Inverse variance weighted	14	-0.159777	0.14701	0.277107	-0.447917	0.128364	0.852334	0.638957	1.13697
Benign lipoma of trunk	Alistipes	Simple mode	14	-0.195747	0.316427	0.546856	-0.815944	0.42445	0.82222	0.442222	1.52875
Benign lipoma of trunk	Alistipes	Weighted mode	14	-0.195747	0.302841	0.529287	-0.789315	0.397821	0.82222	0.454156	1.48858
Benign lipoma of trunk	Lactococcus	MR Egger	11	-0.261975	0.385609	0.513989	-1.01777	0.493819	0.76953	0.3614	1.63856
Benign lipoma of trunk	Lactococcus	Weighted median	11	0.0983055	0.0899825	0.274615	-0.0780602	0.274671	1.1033	0.924909	1.3161
Benign lipoma of trunk	Lactococcus	Inverse variance weighted	11	0.043941	0.0758135	0.562188	-0.104653	0.192535	1.04492	0.900637	1.21232
Benign lipoma of trunk	Lactococcus	Simple mode	11	0.19367	0.152582	0.233085	-0.105391	0.492731	1.2137	0.899973	1.63678
Benign lipoma of trunk	Lactococcus	Weighted mode	11	0.170034	0.128685	0.215828	-0.0821886	0.422257	1.18535	0.921098	1.5254
Benign lipoma of trunk	Ruminiclostridium5	MR Egger	14	-0.599473	0.299823	0.0687243	-1.18713	-0.0118206	0.549101	0.305097	0.988249
Benign lipoma of trunk	Ruminiclostridium5	Weighted median	14	-0.181057	0.154031	0.239813	-0.482958	0.120845	0.834388	0.616956	1.12845
Benign lipoma of trunk	Ruminiclostridium5	Inverse variance weighted	14	-0.045921	0.132698	0.7293	-0.306009	0.214167	0.955117	0.73638	1.23883
Benign lipoma of trunk	Ruminiclostridium5	Simple mode	14	-0.241601	0.278085	0.400711	-0.786649	0.303446	0.785369	0.455368	1.35452
Benign lipoma of trunk	Ruminiclostridium5	Weighted mode	14	-0.296685	0.189655	0.141746	-0.668408	0.0750385	0.743278	0.512524	1.07793
Benign lipoma of trunk	RuminococcaceaeUCG004	MR Egger	12	-0.185468	0.542605	0.739569	-1.24897	0.878038	0.830716	0.286799	2.40618
Benign lipoma of trunk	RuminococcaceaeUCG004	Weighted median	12	0.0985204	0.126265	0.435233	-0.148958	0.345999	1.10354	0.861605	1.4134
Benign lipoma of trunk	RuminococcaceaeUCG004	Inverse variance weighted	12	0.0822478	0.0947996	0.385616	-0.103559	0.268055	1.08572	0.901622	1.30742
Benign lipoma of trunk	RuminococcaceaeUCG004	Simple mode	12	0.128795	0.196286	0.525208	-0.255925	0.513516	1.13746	0.7742	1.67116
Benign lipoma of trunk	RuminococcaceaeUCG004	Weighted mode	12	0.119017	0.193505	0.551027	-0.260253	0.498287	1.12639	0.770857	1.6459
Benign lipoma of trunk	Turicibacter	MR Egger	13	0.163424	0.368448	0.665968	-0.558735	0.885582	1.17754	0.571932	2.4244
Benign lipoma of trunk	Turicibacter	Weighted median	13	0.00113323	0.117022	0.992273	-0.22823	0.230496	1.00113	0.795941	1.25922
Benign lipoma of trunk	Turicibacter	Inverse variance weighted	13	0.0244101	0.086964	0.778947	-0.146039	0.194859	1.02471	0.864124	1.21514
Benign lipoma of trunk	Turicibacter	Simple mode	13	-0.0999325	0.225247	0.665184	-0.541416	0.341551	0.904899	0.581924	1.40713
Benign lipoma of trunk	Turicibacter	Weighted mode	13	-0.0741184	0.210252	0.730561	-0.486213	0.337976	0.928562	0.614951	1.40211
Benign lipoma of trunk	Eubacteriumfissicatenagroup	MR Egger	9	0.378925	0.381608	0.353802	-0.369027	1.12688	1.46071	0.691407	3.086
Benign lipoma of trunk	Eubacteriumfissicatenagroup	Weighted median	9	-0.0279081	0.0935879	0.765549	-0.21134	0.155524	0.972478	0.809499	1.16827
Benign lipoma of trunk	Eubacteriumfissicatenagroup	Inverse variance weighted	9	-0.0366186	0.0734391	0.618043	-0.180559	0.107322	0.964044	0.834803	1.11329
Benign lipoma of trunk	Eubacteriumfissicatenagroup	Simple mode	9	0.0810387	0.16736	0.64121	-0.246987	0.409065	1.08441	0.781151	1.50541
Benign lipoma of trunk	Eubacteriumfissicatenagroup	Weighted mode	9	0.108183	0.166947	0.535133	-0.219034	0.435399	1.11425	0.803295	1.54558
Benign lipoma of trunk	Odoribacter	MR Egger	8	0.785691	0.451196	0.132263	-0.0986525	1.67003	2.19392	0.906057	5.31235
Benign lipoma of trunk	Odoribacter	Weighted median	8	0.208521	0.194763	0.284331	-0.173214	0.590255	1.23185	0.840958	1.80445
Benign lipoma of trunk	Odoribacter	Inverse variance weighted	8	0.175035	0.143185	0.221542	-0.105608	0.455677	1.19129	0.899778	1.57724
Benign lipoma of trunk	Odoribacter	Simple mode	8	0.33391	0.327211	0.34147	-0.307423	0.975242	1.39642	0.73534	2.65181
Benign lipoma of trunk	Odoribacter	Weighted mode	8	0.365368	0.33369	0.309783	-0.288664	1.0194	1.44104	0.749264	2.77153
Benign lipoma of trunk	Coprococcus2	MR Egger	9	-0.264938	0.631372	0.687339	-1.50243	0.972551	0.767253	0.222589	2.64468
Benign lipoma of trunk	Coprococcus2	Weighted median	9	0.0559553	0.151024	0.711005	-0.240051	0.351962	1.05755	0.786588	1.42185
Benign lipoma of trunk	Coprococcus2	Inverse variance weighted	9	-0.0126973	0.119756	0.915561	-0.247419	0.222024	0.987383	0.780814	1.2486
Benign lipoma of trunk	Coprococcus2	Simple mode	9	0.0885996	0.261156	0.743149	-0.423267	0.600466	1.09264	0.654904	1.82297
Benign lipoma of trunk	Coprococcus2	Weighted mode	9	0.0764215	0.241659	0.759917	-0.397231	0.550074	1.07942	0.672179	1.73338
Benign lipoma of trunk	Eubacteriumrectalegroup	MR Egger	11	-0.0901653	0.347279	0.800988	-0.770833	0.590502	0.91378	0.462628	1.80489
Benign lipoma of trunk	Eubacteriumrectalegroup	Weighted median	11	-0.122553	0.16537	0.458642	-0.446679	0.201572	0.884659	0.639749	1.22332
Benign lipoma of trunk	Eubacteriumrectalegroup	Inverse variance weighted	11	-0.117329	0.119955	0.32802	-0.352441	0.117783	0.889292	0.70297	1.125
Benign lipoma of trunk	Eubacteriumrectalegroup	Simple mode	11	-0.148186	0.247363	0.562457	-0.633017	0.336646	0.862271	0.530987	1.40024
Benign lipoma of trunk	Eubacteriumrectalegroup	Weighted mode	11	-0.141882	0.20782	0.510294	-0.549209	0.265446	0.867724	0.577406	1.30401
Benign lipoma of trunk	Prevotella9	MR Egger	17	-0.258272	0.321865	0.434839	-0.889127	0.372584	0.772385	0.411014	1.45148
Benign lipoma of trunk	Prevotella9	Weighted median	17	-0.108954	0.110503	0.324143	-0.32554	0.107632	0.896772	0.722137	1.11364
Benign lipoma of trunk	Prevotella9	Inverse variance weighted	17	-0.0934173	0.113178	0.409143	-0.315246	0.128411	0.910813	0.72961	1.13702
Benign lipoma of trunk	Prevotella9	Simple mode	17	-0.117277	0.183501	0.531798	-0.476939	0.242386	0.889339	0.62068	1.27429
Benign lipoma of trunk	Prevotella9	Weighted mode	17	-0.0974927	0.162918	0.55794	-0.416812	0.221827	0.907109	0.659145	1.24835
Benign lipoma of trunk	Anaerotruncus	MR Egger	14	-0.472125	0.402898	0.264009	-1.2618	0.317555	0.623676	0.283143	1.37377
Benign lipoma of trunk	Anaerotruncus	Weighted median	14	-0.28657	0.162292	0.0774351	-0.604663	0.0315227	0.750834	0.546259	1.03202
Benign lipoma of trunk	Anaerotruncus	Inverse variance weighted	14	-0.179882	0.132333	0.174047	-0.439254	0.0794906	0.835369	0.644517	1.08274
Benign lipoma of trunk	Anaerotruncus	Simple mode	14	-0.395385	0.273523	0.171983	-0.93149	0.14072	0.673421	0.393966	1.1511
Benign lipoma of trunk	Anaerotruncus	Weighted mode	14	-0.375789	0.259649	0.171497	-0.884701	0.133124	0.686747	0.412838	1.14239
Benign lipoma of trunk	Dialister	MR Egger	12	0.027079	0.455979	0.953814	-0.866641	0.920799	1.02745	0.420361	2.51129
Benign lipoma of trunk	Dialister	Weighted median	12	-0.0223469	0.143347	0.876117	-0.303308	0.258614	0.977901	0.738372	1.29513
Benign lipoma of trunk	Dialister	Inverse variance weighted	12	-0.00474252	0.107205	0.964715	-0.214865	0.20538	0.995269	0.80665	1.22799
Benign lipoma of trunk	Dialister	Simple mode	12	-0.243085	0.262812	0.374844	-0.758197	0.272027	0.784205	0.46851	1.31262
Benign lipoma of trunk	Dialister	Weighted mode	12	-0.243085	0.251739	0.354983	-0.736494	0.250324	0.784205	0.478789	1.28444
Benign lipoma of trunk	Roseburia	MR Egger	16	-0.0331314	0.380481	0.931843	-0.778874	0.712611	0.967411	0.458923	2.03931
Benign lipoma of trunk	Roseburia	Weighted median	16	0.115871	0.164535	0.481288	-0.206618	0.43836	1.12285	0.81333	1.55016
Benign lipoma of trunk	Roseburia	Inverse variance weighted	16	0.0874881	0.127833	0.493726	-0.163064	0.33804	1.09143	0.849537	1.4022
Benign lipoma of trunk	Roseburia	Simple mode	16	0.517888	0.347073	0.156389	-0.162375	1.19815	1.67848	0.850122	3.31399
Benign lipoma of trunk	Roseburia	Weighted mode	16	0.498215	0.3126	0.131835	-0.114481	1.11091	1.64578	0.891829	3.03712
Benign lipoma of trunk	Coprobacter	MR Egger	14	0.208723	0.236214	0.39426	-0.254256	0.671702	1.2321	0.775493	1.95757
Benign lipoma of trunk	Coprobacter	Weighted median	14	-0.0210303	0.105834	0.84249	-0.228466	0.186405	0.979189	0.795754	1.20491
Benign lipoma of trunk	Coprobacter	Inverse variance weighted	14	-0.0945545	0.0748092	0.20625	-0.24118	0.0520714	0.909778	0.7857	1.05345
Benign lipoma of trunk	Coprobacter	Simple mode	14	0.0044346	0.175913	0.980271	-0.340356	0.349225	1.00444	0.711517	1.41797
Benign lipoma of trunk	Coprobacter	Weighted mode	14	0.0044346	0.177666	0.980466	-0.343791	0.35266	1.00444	0.709077	1.42285
Benign lipoma of trunk	Ruminococcusgnavusgroup	MR Egger	11	0.555324	0.412435	0.211084	-0.253048	1.3637	1.74251	0.77643	3.91062
Benign lipoma of trunk	Ruminococcusgnavusgroup	Weighted median	11	-0.0614097	0.118176	0.603309	-0.293034	0.170214	0.940438	0.745997	1.18556
Benign lipoma of trunk	Ruminococcusgnavusgroup	Inverse variance weighted	11	0.0672434	0.0880383	0.444988	-0.105312	0.239798	1.06956	0.900044	1.27099
Benign lipoma of trunk	Ruminococcusgnavusgroup	Simple mode	11	-0.135043	0.206777	0.52843	-0.540325	0.27024	0.873679	0.582559	1.31028
Benign lipoma of trunk	Ruminococcusgnavusgroup	Weighted mode	11	-0.128371	0.190995	0.516737	-0.50272	0.245979	0.879527	0.604883	1.27887
Benign lipoma of trunk	Lactobacillus	MR Egger	8	0.260648	0.220059	0.281024	-0.170667	0.691964	1.29777	0.843102	1.99764
Benign lipoma of trunk	Lactobacillus	Weighted median	8	0.154421	0.108032	0.152888	-0.0573212	0.366163	1.16698	0.944291	1.44219
Benign lipoma of trunk	Lactobacillus	Inverse variance weighted	8	0.134794	0.0856389	0.115492	-0.0330582	0.302646	1.1443	0.967482	1.35344
Benign lipoma of trunk	Lactobacillus	Simple mode	8	0.149188	0.157761	0.375814	-0.160024	0.4584	1.16089	0.852123	1.58154
Benign lipoma of trunk	Lactobacillus	Weighted mode	8	0.162191	0.141467	0.289265	-0.115084	0.439465	1.17608	0.891292	1.55188
Benign lipoma of trunk	Desulfovibrio	MR Egger	10	-0.236302	0.306831	0.463352	-0.837691	0.365088	0.789542	0.432708	1.44064
Benign lipoma of trunk	Desulfovibrio	Weighted median	10	-0.197557	0.13538	0.144487	-0.462901	0.0677866	0.820733	0.629455	1.07014
Benign lipoma of trunk	Desulfovibrio	Inverse variance weighted	10	-0.231706	0.103819	0.0256271	-0.435191	-0.0282198	0.79318	0.647141	0.972175
Benign lipoma of trunk	Desulfovibrio	Simple mode	10	-0.168207	0.23093	0.484897	-0.62083	0.284417	0.845179	0.537498	1.32899
Benign lipoma of trunk	Desulfovibrio	Weighted mode	10	-0.150204	0.225202	0.521519	-0.5916	0.291192	0.860532	0.553441	1.33802
Benign lipoma of trunk	Bifidobacterium	MR Egger	14	0.253762	0.249852	0.329838	-0.235948	0.743472	1.28886	0.789822	2.10323
Benign lipoma of trunk	Bifidobacterium	Weighted median	14	0.0374371	0.137264	0.785054	-0.231599	0.306474	1.03815	0.793264	1.35863
Benign lipoma of trunk	Bifidobacterium	Inverse variance weighted	14	0.0485232	0.0953309	0.610754	-0.138325	0.235372	1.04972	0.870815	1.26538
Benign lipoma of trunk	Bifidobacterium	Simple mode	14	-0.146256	0.222595	0.522611	-0.582543	0.290031	0.863936	0.558476	1.33647
Benign lipoma of trunk	Bifidobacterium	Weighted mode	14	0.0664279	0.17868	0.716054	-0.283785	0.416641	1.06868	0.752928	1.51686
Benign lipoma of trunk	Senegalimassilia	MR Egger	6	-0.0158739	0.625981	0.980984	-1.2428	1.21105	0.984251	0.288576	3.357
Benign lipoma of trunk	Senegalimassilia	Weighted median	6	-0.161351	0.162462	0.320632	-0.479777	0.157075	0.850993	0.618921	1.17008
Benign lipoma of trunk	Senegalimassilia	Inverse variance weighted	6	-0.224346	0.13341	0.0926404	-0.485828	0.0371371	0.799039	0.615187	1.03784
Benign lipoma of trunk	Senegalimassilia	Simple mode	6	-0.0510978	0.241538	0.840809	-0.524513	0.422317	0.950186	0.591844	1.52549
Benign lipoma of trunk	Senegalimassilia	Weighted mode	6	-0.0552865	0.228399	0.818347	-0.502948	0.392375	0.946214	0.604745	1.48049
Benign lipoma of trunk	Adlercreutzia	MR Egger	12	-0.33359	0.510605	0.528282	-1.33438	0.667195	0.716347	0.263322	1.94876
Benign lipoma of trunk	Adlercreutzia	Weighted median	12	-0.029408	0.130706	0.821984	-0.285592	0.226776	0.97102	0.751569	1.25455
Benign lipoma of trunk	Adlercreutzia	Inverse variance weighted	12	-0.0587715	0.101387	0.562132	-0.257489	0.139946	0.942922	0.77299	1.15021
Benign lipoma of trunk	Adlercreutzia	Simple mode	12	0.10559	0.261762	0.694397	-0.407463	0.618644	1.11137	0.665336	1.85641
Benign lipoma of trunk	Adlercreutzia	Weighted mode	12	0.00406922	0.233036	0.986381	-0.452682	0.46082	1.00408	0.635921	1.58537
Benign lipoma of trunk	Ruminococcusgauvreauiigroup	MR Egger	13	0.40274	0.505299	0.442295	-0.587645	1.39313	1.49592	0.555634	4.02742
Benign lipoma of trunk	Ruminococcusgauvreauiigroup	Weighted median	13	0.0806541	0.145193	0.578557	-0.203925	0.365233	1.084	0.815524	1.44085
Benign lipoma of trunk	Ruminococcusgauvreauiigroup	Inverse variance weighted	13	0.111619	0.113668	0.326113	-0.111171	0.334409	1.11809	0.894786	1.39711
Benign lipoma of trunk	Ruminococcusgauvreauiigroup	Simple mode	13	0.0611516	0.214145	0.780083	-0.358572	0.480875	1.06306	0.698674	1.61749
Benign lipoma of trunk	Ruminococcusgauvreauiigroup	Weighted mode	13	0.0563238	0.20764	0.790804	-0.350651	0.463298	1.05794	0.70423	1.58931
Benign lipoma of trunk	Victivallis	MR Egger	12	-0.232133	0.399808	0.574354	-1.01576	0.551491	0.792841	0.362128	1.73584
Benign lipoma of trunk	Victivallis	Weighted median	12	-0.0650591	0.07735	0.400292	-0.216665	0.086547	0.937012	0.8052	1.0904
Benign lipoma of trunk	Victivallis	Inverse variance weighted	12	-0.0201989	0.0584725	0.729761	-0.134805	0.0944071	0.980004	0.873886	1.09901
Benign lipoma of trunk	Victivallis	Simple mode	12	-0.0800345	0.129656	0.549611	-0.33416	0.174091	0.923084	0.71594	1.19016
Benign lipoma of trunk	Victivallis	Weighted mode	12	-0.0774264	0.13532	0.578711	-0.342654	0.187801	0.925495	0.709884	1.20659
Benign lipoma of trunk	Coprococcus1	MR Egger	14	0.125224	0.281286	0.664112	-0.426097	0.676545	1.1334	0.653053	1.96707
Benign lipoma of trunk	Coprococcus1	Weighted median	14	0.00207515	0.149247	0.988906	-0.290449	0.294599	1.00208	0.747928	1.34259
Benign lipoma of trunk	Coprococcus1	Inverse variance weighted	14	0.00797086	0.108203	0.941277	-0.204108	0.220049	1.008	0.815375	1.24614
Benign lipoma of trunk	Coprococcus1	Simple mode	14	-0.126699	0.265452	0.641078	-0.646986	0.393588	0.880999	0.523622	1.48229
Benign lipoma of trunk	Coprococcus1	Weighted mode	14	0.0128753	0.221154	0.95446	-0.420587	0.446337	1.01296	0.656661	1.56258
Benign lipoma of trunk	Eubacteriumoxidoreducensgroup	MR Egger	6	0.537412	0.609822	0.427947	-0.657839	1.73266	1.71157	0.517969	5.6557
Benign lipoma of trunk	Eubacteriumoxidoreducensgroup	Weighted median	6	0.232914	0.141848	0.10059	-0.0451072	0.510935	1.26227	0.955895	1.66685
Benign lipoma of trunk	Eubacteriumoxidoreducensgroup	Inverse variance weighted	6	0.121543	0.145946	0.40496	-0.164511	0.407597	1.12924	0.848309	1.5032
Benign lipoma of trunk	Eubacteriumoxidoreducensgroup	Simple mode	6	0.281264	0.235296	0.285542	-0.179915	0.742444	1.3248	0.835341	2.10106
Benign lipoma of trunk	Eubacteriumoxidoreducensgroup	Weighted mode	6	0.277227	0.225877	0.274325	-0.165491	0.719946	1.31947	0.847477	2.05432
Benign lipoma of trunk	Fusicatenibacter	MR Egger	18	-0.06381	0.394466	0.873518	-0.836963	0.709343	0.938183	0.433024	2.03265
Benign lipoma of trunk	Fusicatenibacter	Weighted median	18	-0.13783	0.153382	0.368862	-0.438459	0.162799	0.871247	0.64503	1.1768
Benign lipoma of trunk	Fusicatenibacter	Inverse variance weighted	18	-0.0916467	0.105407	0.384599	-0.298245	0.114951	0.912427	0.74212	1.12182
Benign lipoma of trunk	Fusicatenibacter	Simple mode	18	-0.123023	0.244279	0.620994	-0.60181	0.355764	0.884243	0.547819	1.42727
Benign lipoma of trunk	Fusicatenibacter	Weighted mode	18	-0.142741	0.248104	0.572607	-0.629024	0.343542	0.866979	0.533112	1.40993
Benign lipoma of trunk	Parabacteroides	MR Egger	8	0.337912	0.963872	0.737885	-1.55128	2.2271	1.40202	0.211977	9.27294
Benign lipoma of trunk	Parabacteroides	Weighted median	8	0.212354	0.230786	0.357504	-0.239987	0.664694	1.23659	0.786638	1.9439
Benign lipoma of trunk	Parabacteroides	Inverse variance weighted	8	0.11614	0.237696	0.62512	-0.349744	0.582024	1.12315	0.704868	1.78966
Benign lipoma of trunk	Parabacteroides	Simple mode	8	0.199639	0.39768	0.631064	-0.579814	0.979092	1.22096	0.560002	2.66204
Benign lipoma of trunk	Parabacteroides	Weighted mode	8	0.199639	0.374859	0.610812	-0.535085	0.934363	1.22096	0.585619	2.54559
Benign lipoma of trunk	Alloprevotella	MR Egger	6	-0.19454	0.694582	0.793302	-1.55592	1.16684	0.823213	0.210995	3.21183
Benign lipoma of trunk	Alloprevotella	Weighted median	6	0.093245	0.096809	0.335455	-0.0965007	0.282991	1.09773	0.908009	1.32709
Benign lipoma of trunk	Alloprevotella	Inverse variance weighted	6	0.0744627	0.0775261	0.336811	-0.0774884	0.226414	1.07731	0.925438	1.25409
Benign lipoma of trunk	Alloprevotella	Simple mode	6	0.120773	0.150498	0.458699	-0.174203	0.41575	1.12837	0.840126	1.51551
Benign lipoma of trunk	Alloprevotella	Weighted mode	6	0.126321	0.156032	0.454967	-0.179503	0.432144	1.13465	0.835686	1.54056
Benign lipoma of trunk	Bilophila	MR Egger	15	-1.08484	0.469405	0.0378704	-2.00488	-0.164808	0.337955	0.134677	0.848057
Benign lipoma of trunk	Bilophila	Weighted median	15	0.201462	0.149343	0.177341	-0.0912504	0.494174	1.22319	0.912789	1.63914
Benign lipoma of trunk	Bilophila	Inverse variance weighted	15	0.0922482	0.132365	0.485851	-0.167187	0.351684	1.09664	0.846041	1.42146
Benign lipoma of trunk	Bilophila	Simple mode	15	0.369468	0.290715	0.224478	-0.200333	0.93927	1.44697	0.818458	2.55811
Benign lipoma of trunk	Bilophila	Weighted mode	15	0.337423	0.299197	0.278379	-0.249004	0.923849	1.40133	0.779577	2.51897
Benign lipoma of trunk	RuminococcaceaeUCG005	MR Egger	17	-0.440498	0.387758	0.273776	-1.2005	0.319508	0.643716	0.301043	1.37645
Benign lipoma of trunk	RuminococcaceaeUCG005	Weighted median	17	0.0643786	0.140865	0.647654	-0.211717	0.340474	1.0665	0.809194	1.40561
Benign lipoma of trunk	RuminococcaceaeUCG005	Inverse variance weighted	17	0.0102196	0.142483	0.942821	-0.269048	0.289487	1.01027	0.764107	1.33574
Benign lipoma of trunk	RuminococcaceaeUCG005	Simple mode	17	0.129877	0.224524	0.57101	-0.31019	0.569945	1.13869	0.733307	1.76817
Benign lipoma of trunk	RuminococcaceaeUCG005	Weighted mode	17	0.0939207	0.1754	0.599692	-0.249863	0.437704	1.09847	0.778908	1.54915
Benign lipoma of trunk	Butyricimonas	MR Egger	16	-0.325509	0.355182	0.374945	-1.02167	0.370648	0.72216	0.359995	1.44867
Benign lipoma of trunk	Butyricimonas	Weighted median	16	-0.0830946	0.121449	0.493855	-0.321136	0.154946	0.920264	0.725325	1.1676
Benign lipoma of trunk	Butyricimonas	Inverse variance weighted	16	-0.113632	0.0909729	0.211639	-0.291939	0.0646753	0.892587	0.746814	1.06681
Benign lipoma of trunk	Butyricimonas	Simple mode	16	-0.171707	0.233278	0.473047	-0.628931	0.285517	0.842226	0.533161	1.33045
Benign lipoma of trunk	Butyricimonas	Weighted mode	16	-0.140928	0.234353	0.556586	-0.600259	0.318403	0.868552	0.548669	1.37493
Benign lipoma of trunk	Romboutsia	MR Egger	14	0.791311	0.29685	0.020574	0.209484	1.37314	2.20629	1.23304	3.94772
Benign lipoma of trunk	Romboutsia	Weighted median	14	0.202994	0.142741	0.154992	-0.0767777	0.482767	1.22507	0.926096	1.62055
Benign lipoma of trunk	Romboutsia	Inverse variance weighted	14	0.132188	0.103815	0.202908	-0.0712885	0.335665	1.14132	0.931193	1.39887
Benign lipoma of trunk	Romboutsia	Simple mode	14	0.331145	0.271035	0.243485	-0.200085	0.862374	1.39256	0.818661	2.36878
Benign lipoma of trunk	Romboutsia	Weighted mode	14	0.335684	0.255929	0.212337	-0.165936	0.837304	1.3989	0.8471	2.31013
Benign lipoma of trunk	LachnospiraceaeUCG010	MR Egger	12	0.465716	0.356717	0.220939	-0.23345	1.16488	1.59315	0.791797	3.20554
Benign lipoma of trunk	LachnospiraceaeUCG010	Weighted median	12	0.137883	0.154593	0.372442	-0.16512	0.440886	1.14784	0.847792	1.55408
Benign lipoma of trunk	LachnospiraceaeUCG010	Inverse variance weighted	12	0.127457	0.114005	0.263567	-0.0959921	0.350907	1.13594	0.908471	1.42035
Benign lipoma of trunk	LachnospiraceaeUCG010	Simple mode	12	0.0411296	0.254987	0.874781	-0.458644	0.540903	1.04199	0.63214	1.71756
Benign lipoma of trunk	LachnospiraceaeUCG010	Weighted mode	12	0.0919173	0.223617	0.688932	-0.346372	0.530206	1.09627	0.707249	1.69928
Benign lipoma of trunk	Gordonibacter	MR Egger	13	0.150506	0.221232	0.510373	-0.283108	0.584121	1.16242	0.753438	1.79341
Benign lipoma of trunk	Gordonibacter	Weighted median	13	0.11234	0.0773155	0.146223	-0.0391987	0.263878	1.11889	0.96156	1.30197
Benign lipoma of trunk	Gordonibacter	Inverse variance weighted	13	0.0839474	0.0563957	0.136608	-0.0265881	0.194483	1.08757	0.973762	1.21468
Benign lipoma of trunk	Gordonibacter	Simple mode	13	0.153391	0.129657	0.259698	-0.100737	0.407518	1.16578	0.904171	1.50308
Benign lipoma of trunk	Gordonibacter	Weighted mode	13	0.141402	0.125732	0.282738	-0.105032	0.387836	1.15189	0.900295	1.47379
Benign lipoma of trunk	Eubacteriumcoprostanoligenesgroup	MR Egger	14	0.882212	0.478026	0.0897663	-0.0547194	1.81914	2.41624	0.946751	6.16658
Benign lipoma of trunk	Eubacteriumcoprostanoligenesgroup	Weighted median	14	0.1729	0.160639	0.281781	-0.141952	0.487753	1.18875	0.867663	1.62865
Benign lipoma of trunk	Eubacteriumcoprostanoligenesgroup	Inverse variance weighted	14	0.245309	0.121152	0.0428878	0.00785074	0.482766	1.27802	1.00788	1.62055
Benign lipoma of trunk	Eubacteriumcoprostanoligenesgroup	Simple mode	14	0.0815897	0.278929	0.774513	-0.465112	0.628291	1.08501	0.628065	1.8744
Benign lipoma of trunk	Eubacteriumcoprostanoligenesgroup	Weighted mode	14	0.0815897	0.250021	0.749367	-0.408451	0.57163	1.08501	0.664679	1.77115
Benign lipoma of trunk	Subdoligranulum	MR Egger	13	-0.164735	0.310344	0.606098	-0.773009	0.443539	0.848118	0.461622	1.55821
Benign lipoma of trunk	Subdoligranulum	Weighted median	13	0.0669564	0.154587	0.664921	-0.236035	0.369948	1.06925	0.789753	1.44766
Benign lipoma of trunk	Subdoligranulum	Inverse variance weighted	13	0.0861185	0.114741	0.452926	-0.138774	0.311011	1.08994	0.870425	1.3648
Benign lipoma of trunk	Subdoligranulum	Simple mode	13	0.05918	0.259521	0.823458	-0.449481	0.567841	1.06097	0.637959	1.76445
Benign lipoma of trunk	Subdoligranulum	Weighted mode	13	0.0557785	0.279198	0.844997	-0.49145	0.603007	1.05736	0.611738	1.82761
Benign lipoma of trunk	Sutterella	MR Egger	12	-0.0777651	0.581602	0.896286	-1.21771	1.06217	0.925182	0.295908	2.89266
Benign lipoma of trunk	Sutterella	Weighted median	12	0.00191457	0.158628	0.99037	-0.308995	0.312825	1.00192	0.734184	1.36728
Benign lipoma of trunk	Sutterella	Inverse variance weighted	12	-0.0962743	0.128744	0.454584	-0.348613	0.156065	0.908215	0.705666	1.1689
Benign lipoma of trunk	Sutterella	Simple mode	12	-0.0101973	0.266147	0.970123	-0.531846	0.511452	0.989855	0.587519	1.66771
Benign lipoma of trunk	Sutterella	Weighted mode	12	0.0130379	0.246557	0.958776	-0.470215	0.49629	1.01312	0.624868	1.64262
Benign lipoma of trunk	Methanobrevibacter	MR Egger	8	0.0896401	0.30971	0.781992	-0.517392	0.696672	1.09378	0.596073	2.00706
Benign lipoma of trunk	Methanobrevibacter	Weighted median	8	-0.0472929	0.109456	0.66569	-0.261827	0.167241	0.953808	0.769644	1.18204
Benign lipoma of trunk	Methanobrevibacter	Inverse variance weighted	8	-0.137535	0.0776597	0.0765614	-0.289748	0.014678	0.871504	0.748452	1.01479
Benign lipoma of trunk	Methanobrevibacter	Simple mode	8	-0.0166311	0.158386	0.919319	-0.327068	0.293806	0.983506	0.721035	1.34152
Benign lipoma of trunk	Methanobrevibacter	Weighted mode	8	-0.0140001	0.1538	0.930021	-0.315448	0.287448	0.986097	0.729462	1.33302
Benign lipoma of trunk	Marvinbryantia	MR Egger	10	0.244528	0.524685	0.653609	-0.783856	1.27291	1.27702	0.456642	3.57123
Benign lipoma of trunk	Marvinbryantia	Weighted median	10	0.135528	0.162395	0.403966	-0.182766	0.453822	1.14514	0.832963	1.57432
Benign lipoma of trunk	Marvinbryantia	Inverse variance weighted	10	0.12002	0.126656	0.34333	-0.128226	0.368266	1.12752	0.879655	1.44523
Benign lipoma of trunk	Marvinbryantia	Simple mode	10	0.144325	0.253756	0.583433	-0.353036	0.641687	1.15526	0.702552	1.89968
Benign lipoma of trunk	Marvinbryantia	Weighted mode	10	0.204268	0.22658	0.390795	-0.239828	0.648364	1.22663	0.786763	1.91241
Benign lipoma of trunk	Intestinimonas	MR Egger	18	0.0321317	0.271417	0.907236	-0.499846	0.56411	1.03265	0.606624	1.75788
Benign lipoma of trunk	Intestinimonas	Weighted median	18	0.00157825	0.124474	0.989884	-0.242392	0.245548	1.00158	0.784749	1.27832
Benign lipoma of trunk	Intestinimonas	Inverse variance weighted	18	-0.0386239	0.0962346	0.688162	-0.227244	0.149996	0.962113	0.796727	1.16183
Benign lipoma of trunk	Intestinimonas	Simple mode	18	0.0407403	0.20924	0.847931	-0.36937	0.450851	1.04158	0.691169	1.56965
Benign lipoma of trunk	Intestinimonas	Weighted mode	18	0.0519062	0.164411	0.756066	-0.270339	0.374152	1.05328	0.76312	1.45376
Benign lipoma of trunk	Ruminococcus2	MR Egger	15	-0.071606	0.226836	0.757261	-0.516204	0.372992	0.930898	0.596781	1.45207
Benign lipoma of trunk	Ruminococcus2	Weighted median	15	-0.185891	0.124948	0.136817	-0.430788	0.0590068	0.830364	0.649997	1.06078
Benign lipoma of trunk	Ruminococcus2	Inverse variance weighted	15	-0.115689	0.0939474	0.218164	-0.299826	0.0684477	0.890752	0.740947	1.07084
Benign lipoma of trunk	Ruminococcus2	Simple mode	15	-0.237135	0.240938	0.341715	-0.709374	0.235104	0.788885	0.491952	1.26504
Benign lipoma of trunk	Ruminococcus2	Weighted mode	15	-0.281041	0.219889	0.221997	-0.712023	0.14994	0.754997	0.490651	1.16176
Benign lipoma of trunk	Collinsella	MR Egger	11	-0.601474	0.703645	0.414837	-1.98062	0.777669	0.548003	0.137984	2.17639
Benign lipoma of trunk	Collinsella	Weighted median	11	-0.31823	0.202011	0.115185	-0.714172	0.0777121	0.727436	0.489597	1.08081
Benign lipoma of trunk	Collinsella	Inverse variance weighted	11	-0.239795	0.170313	0.159141	-0.573609	0.0940186	0.786789	0.563488	1.09858
Benign lipoma of trunk	Collinsella	Simple mode	11	-0.675435	0.379967	0.105836	-1.42017	0.0692994	0.508935	0.241673	1.07176
Benign lipoma of trunk	Collinsella	Weighted mode	11	-0.6423	0.416955	0.154473	-1.45953	0.174931	0.526081	0.232345	1.19116
Benign lipoma of trunk	Streptococcus	MR Egger	17	-0.422048	0.406286	0.315357	-1.21837	0.374273	0.655703	0.295712	1.45393
Benign lipoma of trunk	Streptococcus	Weighted median	17	0.128824	0.143161	0.368195	-0.15177	0.409419	1.13749	0.859186	1.50594
Benign lipoma of trunk	Streptococcus	Inverse variance weighted	17	0.0549594	0.104679	0.599564	-0.150212	0.260131	1.0565	0.860526	1.2971
Benign lipoma of trunk	Streptococcus	Simple mode	17	0.288441	0.277718	0.314427	-0.255886	0.832769	1.33435	0.77423	2.29968
Benign lipoma of trunk	Streptococcus	Weighted mode	17	0.298324	0.262026	0.271661	-0.215247	0.811894	1.3476	0.806342	2.25217
Benign lipoma of trunk	Tyzzerella3	MR Egger	14	0.486504	0.477603	0.328474	-0.449599	1.42261	1.62662	0.637884	4.14792
Benign lipoma of trunk	Tyzzerella3	Weighted median	14	0.00755657	0.0928173	0.935113	-0.174365	0.189479	1.00759	0.83999	1.20862
Benign lipoma of trunk	Tyzzerella3	Inverse variance weighted	14	0.0227353	0.0817457	0.780919	-0.137486	0.182957	1.023	0.871546	1.20076
Benign lipoma of trunk	Tyzzerella3	Simple mode	14	0.0378364	0.152381	0.80778	-0.26083	0.336503	1.03856	0.770412	1.40004
Benign lipoma of trunk	Tyzzerella3	Weighted mode	14	0.00295259	0.139488	0.983434	-0.270443	0.276348	1.00296	0.763041	1.31831
Benign lipoma of trunk	Ruminiclostridium6	MR Egger	17	0.0309267	0.247192	0.902096	-0.453569	0.515423	1.03141	0.635356	1.67435
Benign lipoma of trunk	Ruminiclostridium6	Weighted median	17	-0.239558	0.134655	0.0752326	-0.503482	0.0243667	0.786976	0.604422	1.02467
Benign lipoma of trunk	Ruminiclostridium6	Inverse variance weighted	17	-0.123073	0.0939926	0.190401	-0.307299	0.0611523	0.884199	0.735431	1.06306
Benign lipoma of trunk	Ruminiclostridium6	Simple mode	17	-0.332271	0.246787	0.196942	-0.815973	0.151431	0.717293	0.442209	1.1635
Benign lipoma of trunk	Ruminiclostridium6	Weighted mode	17	-0.318672	0.231715	0.187997	-0.772833	0.135489	0.727114	0.461703	1.1451
Benign lipoma of trunk	Eubacteriumruminantiumgroup	MR Egger	19	-0.0770574	0.214642	0.724012	-0.497756	0.343642	0.925837	0.607893	1.41007
Benign lipoma of trunk	Eubacteriumruminantiumgroup	Weighted median	19	0.0511625	0.0914901	0.576016	-0.128158	0.230483	1.05249	0.879714	1.25921
Benign lipoma of trunk	Eubacteriumruminantiumgroup	Inverse variance weighted	19	-0.0684174	0.0636726	0.28259	-0.193216	0.0563809	0.933871	0.824304	1.058
Benign lipoma of trunk	Eubacteriumruminantiumgroup	Simple mode	19	-0.377578	0.178103	0.0481625	-0.72666	-0.0284962	0.68552	0.483521	0.971906
Benign lipoma of trunk	Eubacteriumruminantiumgroup	Weighted mode	19	0.0929175	0.148792	0.540148	-0.198715	0.38455	1.09737	0.819784	1.46895
Benign lipoma of trunk	Terrisporobacter	MR Egger	5	-0.164847	0.38581	0.697991	-0.921035	0.591341	0.848023	0.398107	1.80641
Benign lipoma of trunk	Terrisporobacter	Weighted median	5	0.0556451	0.166248	0.737843	-0.2702	0.381491	1.05722	0.763226	1.46447
Benign lipoma of trunk	Terrisporobacter	Inverse variance weighted	5	0.122766	0.127877	0.337039	-0.127873	0.373406	1.13062	0.879965	1.45267
Benign lipoma of trunk	Terrisporobacter	Simple mode	5	0.0312179	0.229008	0.898155	-0.417638	0.480074	1.03171	0.658601	1.61619
Benign lipoma of trunk	Terrisporobacter	Weighted mode	5	-0.00458371	0.214139	0.983948	-0.424296	0.415128	0.995427	0.65423	1.51456
Benign lipoma of trunk	Howardella	MR Egger	11	0.0968094	0.249906	0.707474	-0.393006	0.586625	1.10165	0.675024	1.79791
Benign lipoma of trunk	Howardella	Weighted median	11	-0.0572579	0.0808152	0.478632	-0.215656	0.10114	0.94435	0.806013	1.10643
Benign lipoma of trunk	Howardella	Inverse variance weighted	11	-0.0674256	0.0594521	0.256745	-0.183952	0.0491005	0.934797	0.831976	1.05033
Benign lipoma of trunk	Howardella	Simple mode	11	-0.0334166	0.112996	0.773483	-0.254888	0.188055	0.967136	0.775003	1.2069
Benign lipoma of trunk	Howardella	Weighted mode	11	-0.0450995	0.114699	0.702426	-0.26991	0.179711	0.955902	0.763448	1.19687
Benign lipoma of trunk	Bacteroides	MR Egger	12	-0.228402	0.664724	0.738258	-1.53126	1.07446	0.795804	0.216263	2.9284
Benign lipoma of trunk	Bacteroides	Weighted median	12	-0.133712	0.162463	0.410491	-0.452139	0.184715	0.874842	0.636266	1.20288
Benign lipoma of trunk	Bacteroides	Inverse variance weighted	12	-0.148396	0.125551	0.237223	-0.394477	0.0976845	0.862089	0.674032	1.10261
Benign lipoma of trunk	Bacteroides	Simple mode	12	-0.132419	0.278342	0.643565	-0.677971	0.413132	0.875973	0.507646	1.51154
Benign lipoma of trunk	Bacteroides	Weighted mode	12	-0.180645	0.248262	0.482035	-0.667238	0.305948	0.834732	0.513124	1.35791
Benign lipoma of trunk	LachnospiraceaeNK4A136group	MR Egger	15	0.263063	0.190209	0.189952	-0.109746	0.635871	1.30091	0.896062	1.88867
Benign lipoma of trunk	LachnospiraceaeNK4A136group	Weighted median	15	0.220114	0.15109	0.145161	-0.0760227	0.516251	1.24622	0.926795	1.67573
Benign lipoma of trunk	LachnospiraceaeNK4A136group	Inverse variance weighted	15	0.226502	0.0952638	0.0174242	0.0397852	0.413219	1.25421	1.04059	1.51168
Benign lipoma of trunk	LachnospiraceaeNK4A136group	Simple mode	15	0.411881	0.240363	0.108651	-0.0592295	0.882992	1.50965	0.94249	2.41812
Benign lipoma of trunk	LachnospiraceaeNK4A136group	Weighted mode	15	0.298237	0.177206	0.114534	-0.0490867	0.645561	1.34748	0.952099	1.90706
Benign lipoma of trunk	Eubacteriumeligensgroup	MR Egger	10	0.768538	0.364088	0.0677829	0.0549252	1.48215	2.15661	1.05646	4.4024
Benign lipoma of trunk	Eubacteriumeligensgroup	Weighted median	10	0.340003	0.166447	0.0410811	0.013767	0.666239	1.40495	1.01386	1.9469
Benign lipoma of trunk	Eubacteriumeligensgroup	Inverse variance weighted	10	0.23096	0.144	0.108739	-0.0512801	0.5132	1.25981	0.950013	1.67063
Benign lipoma of trunk	Eubacteriumeligensgroup	Simple mode	10	0.359391	0.267657	0.212241	-0.165217	0.883999	1.43246	0.84771	2.42056
Benign lipoma of trunk	Eubacteriumeligensgroup	Weighted mode	10	0.391397	0.217899	0.106021	-0.0356849	0.818478	1.47905	0.964944	2.26705
Benign lipoma of trunk	Oscillibacter	MR Egger	16	-0.112429	0.353753	0.755314	-0.805786	0.580927	0.893661	0.446737	1.7877
Benign lipoma of trunk	Oscillibacter	Weighted median	16	-0.0239242	0.11022	0.828163	-0.239956	0.192107	0.97636	0.786663	1.2118
Benign lipoma of trunk	Oscillibacter	Inverse variance weighted	16	0.105565	0.0990755	0.286648	-0.0886226	0.299753	1.11134	0.915191	1.34953
Benign lipoma of trunk	Oscillibacter	Simple mode	16	-0.0967467	0.189013	0.616208	-0.467213	0.273719	0.907786	0.626747	1.31485
Benign lipoma of trunk	Oscillibacter	Weighted mode	16	-0.111947	0.170363	0.521068	-0.445859	0.221965	0.894092	0.640274	1.24853
Benign lipoma of trunk	Escherichia.Shigella	MR Egger	15	0.246674	0.308914	0.438914	-0.358798	0.852146	1.27976	0.698516	2.34467
Benign lipoma of trunk	Escherichia.Shigella	Weighted median	15	-0.123052	0.140413	0.380838	-0.398262	0.152158	0.884218	0.671486	1.16434
Benign lipoma of trunk	Escherichia.Shigella	Inverse variance weighted	15	-0.0385006	0.100374	0.701297	-0.235234	0.158233	0.962231	0.790386	1.17144
Benign lipoma of trunk	Escherichia.Shigella	Simple mode	15	-0.229735	0.2443	0.362966	-0.708562	0.249093	0.794745	0.492352	1.28286
Benign lipoma of trunk	Escherichia.Shigella	Weighted mode	15	-0.211258	0.236644	0.387092	-0.67508	0.252564	0.809565	0.509116	1.28732
Benign lipoma of trunk	Ruminococcus1	MR Egger	13	0.0485535	0.296315	0.872815	-0.532225	0.629332	1.04975	0.587297	1.87636
Benign lipoma of trunk	Ruminococcus1	Weighted median	13	-0.11773	0.150032	0.43263	-0.411794	0.176333	0.888936	0.662461	1.19284
Benign lipoma of trunk	Ruminococcus1	Inverse variance weighted	13	-0.120133	0.107387	0.263272	-0.330611	0.0903457	0.886803	0.718484	1.09455
Benign lipoma of trunk	Ruminococcus1	Simple mode	13	-0.0260585	0.237763	0.914539	-0.492074	0.439957	0.974278	0.611357	1.55264
Benign lipoma of trunk	Ruminococcus1	Weighted mode	13	-0.0561842	0.220012	0.802763	-0.487408	0.37504	0.945365	0.614216	1.45505
Benign lipoma of trunk	LachnospiraceaeFCS020group	MR Egger	15	0.18047	0.303135	0.561833	-0.413674	0.774615	1.19778	0.661216	2.16976
Benign lipoma of trunk	LachnospiraceaeFCS020group	Weighted median	15	0.0824084	0.134836	0.541083	-0.181869	0.346686	1.0859	0.83371	1.41437
Benign lipoma of trunk	LachnospiraceaeFCS020group	Inverse variance weighted	15	0.0778572	0.110875	0.48255	-0.139458	0.295172	1.08097	0.86983	1.34336
Benign lipoma of trunk	LachnospiraceaeFCS020group	Simple mode	15	0.077674	0.220436	0.729812	-0.35438	0.509728	1.08077	0.701608	1.66484
Benign lipoma of trunk	LachnospiraceaeFCS020group	Weighted mode	15	0.077674	0.209302	0.716111	-0.332557	0.487906	1.08077	0.717087	1.6289
Benign lipoma of trunk	Eubacteriumventriosumgroup	MR Egger	15	0.586062	0.476383	0.240407	-0.347648	1.51977	1.7969	0.706348	4.57118
Benign lipoma of trunk	Eubacteriumventriosumgroup	Weighted median	15	0.0717839	0.142501	0.614443	-0.207519	0.351087	1.07442	0.812598	1.42061
Benign lipoma of trunk	Eubacteriumventriosumgroup	Inverse variance weighted	15	0.104804	0.106508	0.325115	-0.103952	0.31356	1.11049	0.901269	1.36829
Benign lipoma of trunk	Eubacteriumventriosumgroup	Simple mode	15	0.013655	0.242412	0.955875	-0.461473	0.488783	1.01375	0.630355	1.63033
Benign lipoma of trunk	Eubacteriumventriosumgroup	Weighted mode	15	0.0231429	0.234454	0.922768	-0.436387	0.482673	1.02341	0.646368	1.6204
Benign lipoma of trunk	LachnospiraceaeUCG004	MR Egger	13	-0.172141	0.506091	0.740158	-1.16408	0.819796	0.84186	0.31221	2.27004
Benign lipoma of trunk	LachnospiraceaeUCG004	Weighted median	13	-0.0112021	0.159611	0.944048	-0.32404	0.301636	0.98886	0.723221	1.35207
Benign lipoma of trunk	LachnospiraceaeUCG004	Inverse variance weighted	13	0.147001	0.121297	0.225548	-0.0907416	0.384743	1.15835	0.913254	1.46924
Benign lipoma of trunk	LachnospiraceaeUCG004	Simple mode	13	-0.116223	0.251311	0.652018	-0.608793	0.376346	0.890276	0.544007	1.45695
Benign lipoma of trunk	LachnospiraceaeUCG004	Weighted mode	13	-0.101907	0.2467	0.686832	-0.585439	0.381624	0.903113	0.556861	1.46466
Benign lipoma of trunk	RuminococcaceaeUCG010	MR Egger	8	-0.303169	0.391122	0.467705	-1.06977	0.463431	0.738475	0.343088	1.58952
Benign lipoma of trunk	RuminococcaceaeUCG010	Weighted median	8	-0.133188	0.169961	0.433253	-0.466311	0.199935	0.875301	0.627312	1.22132
Benign lipoma of trunk	RuminococcaceaeUCG010	Inverse variance weighted	8	-0.128818	0.127407	0.311978	-0.378536	0.120899	0.879134	0.684863	1.12851
Benign lipoma of trunk	RuminococcaceaeUCG010	Simple mode	8	-0.0282994	0.254353	0.914533	-0.526832	0.470233	0.972097	0.590473	1.60037
Benign lipoma of trunk	RuminococcaceaeUCG010	Weighted mode	8	-0.10521	0.23875	0.672739	-0.573161	0.36274	0.900135	0.56374	1.43726
Benign lipoma of trunk	RuminococcaceaeUCG014	MR Egger	17	-0.15277	0.241608	0.536707	-0.626321	0.320782	0.858327	0.534555	1.3782
Benign lipoma of trunk	RuminococcaceaeUCG014	Weighted median	17	0.0420389	0.133725	0.753241	-0.220062	0.30414	1.04294	0.802469	1.35546
Benign lipoma of trunk	RuminococcaceaeUCG014	Inverse variance weighted	17	0.0490672	0.0925785	0.596108	-0.132387	0.230521	1.05029	0.876002	1.25926
Benign lipoma of trunk	RuminococcaceaeUCG014	Simple mode	17	0.0223402	0.219122	0.920061	-0.40714	0.45182	1.02259	0.665551	1.57117
Benign lipoma of trunk	RuminococcaceaeUCG014	Weighted mode	17	0.0386601	0.165816	0.818601	-0.286339	0.363659	1.03942	0.751008	1.43858
Benign lipoma of trunk	Hungatella	MR Egger	5	1.78718	0.598114	0.0582222	0.614879	2.95949	5.9726	1.84943	19.2881
Benign lipoma of trunk	Hungatella	Weighted median	5	0.14674	0.14815	0.32194	-0.143635	0.437114	1.15805	0.866204	1.54823
Benign lipoma of trunk	Hungatella	Inverse variance weighted	5	0.123571	0.146241	0.398121	-0.163061	0.410204	1.13153	0.849539	1.50713
Benign lipoma of trunk	Hungatella	Simple mode	5	0.171645	0.206084	0.451749	-0.23228	0.57557	1.18726	0.792724	1.77814
Benign lipoma of trunk	Hungatella	Weighted mode	5	0.224948	0.195236	0.313419	-0.157714	0.60761	1.25226	0.854094	1.83604
Benign lipoma of trunk	Phascolarctobacterium	MR Egger	11	-0.267861	0.42696	0.546003	-1.1047	0.568981	0.765014	0.331309	1.76647
Benign lipoma of trunk	Phascolarctobacterium	Weighted median	11	0.0275141	0.136764	0.840558	-0.240542	0.295571	1.0279	0.786201	1.34389
Benign lipoma of trunk	Phascolarctobacterium	Inverse variance weighted	11	-0.0130468	0.107343	0.903261	-0.223439	0.197345	0.987038	0.799764	1.21816
Benign lipoma of trunk	Phascolarctobacterium	Simple mode	11	0.0856802	0.231119	0.718579	-0.367312	0.538673	1.08946	0.692593	1.71373
Benign lipoma of trunk	Phascolarctobacterium	Weighted mode	11	0.102345	0.229811	0.665557	-0.348084	0.552775	1.10777	0.706039	1.73807
Benign lipoma of trunk	Clostridiumsensustricto1	MR Egger	9	-0.381002	0.309818	0.258511	-0.988244	0.226241	0.683177	0.37223	1.25388
Benign lipoma of trunk	Clostridiumsensustricto1	Weighted median	9	-0.0819751	0.166168	0.621782	-0.407665	0.243715	0.921295	0.665202	1.27598
Benign lipoma of trunk	Clostridiumsensustricto1	Inverse variance weighted	9	-0.169284	0.120093	0.158654	-0.404667	0.0660976	0.844269	0.667199	1.06833
Benign lipoma of trunk	Clostridiumsensustricto1	Simple mode	9	-0.167551	0.274844	0.559024	-0.706244	0.371143	0.845734	0.493494	1.44939
Benign lipoma of trunk	Clostridiumsensustricto1	Weighted mode	9	0.0468815	0.220623	0.837035	-0.38554	0.479303	1.048	0.680083	1.61495
Benign lipoma of trunk	Lachnospira	MR Egger	7	0.375204	0.917295	0.699447	-1.42269	2.1731	1.45529	0.241064	8.78551
Benign lipoma of trunk	Lachnospira	Weighted median	7	-0.112245	0.207955	0.589365	-0.519837	0.295347	0.893825	0.594617	1.34359
Benign lipoma of trunk	Lachnospira	Inverse variance weighted	7	0.0251847	0.168537	0.881213	-0.305147	0.355516	1.0255	0.737015	1.42692
Benign lipoma of trunk	Lachnospira	Simple mode	7	-0.139486	0.32986	0.687131	-0.786011	0.507039	0.869805	0.455659	1.66037
Benign lipoma of trunk	Lachnospira	Weighted mode	7	-0.131605	0.312911	0.688707	-0.744911	0.4817	0.876687	0.474777	1.61882
Benign lipoma of trunk	Olsenella	MR Egger	11	-0.189319	0.201739	0.372521	-0.584728	0.20609	0.827522	0.557257	1.22886
Benign lipoma of trunk	Olsenella	Weighted median	11	-0.107451	0.0767394	0.161454	-0.25786	0.0429587	0.898121	0.772704	1.04389
Benign lipoma of trunk	Olsenella	Inverse variance weighted	11	-0.0877191	0.0607915	0.149035	-0.20687	0.0314323	0.916018	0.813125	1.03193
Benign lipoma of trunk	Olsenella	Simple mode	11	-0.102242	0.120648	0.416572	-0.338713	0.134229	0.902811	0.712687	1.14365
Benign lipoma of trunk	Olsenella	Weighted mode	11	-0.100378	0.105576	0.364137	-0.307308	0.106551	0.904495	0.735424	1.11243
Benign lipoma of trunk	Veillonella	MR Egger	8	-1.23086	1.18256	0.338063	-3.54868	1.08697	0.292042	0.0287626	2.96526
Benign lipoma of trunk	Veillonella	Weighted median	8	-0.245015	0.151922	0.106796	-0.542782	0.0527531	0.782693	0.581129	1.05417
Benign lipoma of trunk	Veillonella	Inverse variance weighted	8	-0.174117	0.127938	0.17353	-0.424875	0.0766416	0.840199	0.653851	1.07966
Benign lipoma of trunk	Veillonella	Simple mode	8	-0.284233	0.246347	0.286454	-0.767073	0.198607	0.752591	0.46437	1.2197
Benign lipoma of trunk	Veillonella	Weighted mode	8	-0.284233	0.230564	0.257453	-0.736139	0.167673	0.752591	0.47896	1.18255
Benign lipoma of trunk	LachnospiraceaeND3007group	MR Egger	3	2.27212	4.23438	0.686472	-6.02726	10.5715	9.69997	0.00241209	39007.5
Benign lipoma of trunk	LachnospiraceaeND3007group	Weighted median	3	-0.255636	0.318733	0.422531	-0.880353	0.369081	0.774424	0.414636	1.44641
Benign lipoma of trunk	LachnospiraceaeND3007group	Inverse variance weighted	3	-0.263187	0.251169	0.294709	-0.755478	0.229104	0.768598	0.469786	1.25747
Benign lipoma of trunk	LachnospiraceaeND3007group	Simple mode	3	-0.216127	0.35054	0.600359	-0.903186	0.470932	0.805633	0.405276	1.60149
Benign lipoma of trunk	LachnospiraceaeND3007group	Weighted mode	3	-0.244263	0.347075	0.554474	-0.92453	0.436004	0.783281	0.396718	1.54651
Benign lipoma of trunk	Enterorhabdus	MR Egger	7	-0.105131	0.323192	0.758133	-0.738587	0.528325	0.900207	0.477789	1.69609
Benign lipoma of trunk	Enterorhabdus	Weighted median	7	0.060325	0.148431	0.684436	-0.2306	0.35125	1.06218	0.794057	1.42084
Benign lipoma of trunk	Enterorhabdus	Inverse variance weighted	7	-0.0296615	0.111944	0.791034	-0.249071	0.189748	0.970774	0.779525	1.20894
Benign lipoma of trunk	Enterorhabdus	Simple mode	7	0.10796	0.22021	0.641361	-0.323651	0.539571	1.114	0.723502	1.71527
Benign lipoma of trunk	Enterorhabdus	Weighted mode	7	0.0882585	0.202252	0.677827	-0.308156	0.484673	1.09227	0.734801	1.62364
Benign lipoma of trunk	Intestinibacter	MR Egger	15	0.526492	0.361744	0.169272	-0.182526	1.23551	1.69298	0.833163	3.44013
Benign lipoma of trunk	Intestinibacter	Weighted median	15	0.109822	0.136811	0.422132	-0.158327	0.37797	1.11608	0.853571	1.45932
Benign lipoma of trunk	Intestinibacter	Inverse variance weighted	15	0.104869	0.113073	0.353697	-0.116754	0.326492	1.11056	0.889804	1.3861
Benign lipoma of trunk	Intestinibacter	Simple mode	15	0.0980808	0.215511	0.656009	-0.32432	0.520482	1.10305	0.723019	1.68284
Benign lipoma of trunk	Intestinibacter	Weighted mode	15	0.124765	0.183826	0.508385	-0.235534	0.485065	1.13288	0.790148	1.62428
Benign lipoma of trunk	Oscillospira	MR Egger	9	0.711972	0.495682	0.19405	-0.259566	1.68351	2.03801	0.771387	5.38442
Benign lipoma of trunk	Oscillospira	Weighted median	9	-0.0116058	0.158171	0.941508	-0.32162	0.298409	0.988461	0.724973	1.34771
Benign lipoma of trunk	Oscillospira	Inverse variance weighted	9	0.0404607	0.120132	0.736266	-0.194999	0.27592	1.04129	0.822836	1.31774
Benign lipoma of trunk	Oscillospira	Simple mode	9	-0.116608	0.215686	0.60348	-0.539351	0.306136	0.889934	0.583126	1.35817
Benign lipoma of trunk	Oscillospira	Weighted mode	9	-0.0938113	0.208877	0.665261	-0.503211	0.315588	0.910455	0.604586	1.37107
Benign lipoma of trunk	Faecalibacterium	MR Egger	13	0.0545929	0.202339	0.792301	-0.341991	0.451176	1.05611	0.710355	1.57016
Benign lipoma of trunk	Faecalibacterium	Weighted median	13	-0.0984709	0.142645	0.489993	-0.378056	0.181114	0.906222	0.685192	1.19855
Benign lipoma of trunk	Faecalibacterium	Inverse variance weighted	13	-0.11053	0.0990665	0.264542	-0.304701	0.0836399	0.895359	0.737344	1.08724
Benign lipoma of trunk	Faecalibacterium	Simple mode	13	0.15638	0.242938	0.531876	-0.319777	0.632538	1.16927	0.726311	1.88238
Benign lipoma of trunk	Faecalibacterium	Weighted mode	13	0.126101	0.183217	0.504377	-0.233005	0.485207	1.1344	0.79215	1.62451
Benign lipoma of trunk	Actinomyces	MR Egger	8	0.238738	0.252869	0.381558	-0.256886	0.734361	1.26965	0.773457	2.08415
Benign lipoma of trunk	Actinomyces	Weighted median	8	0.189539	0.12818	0.139222	-0.0616934	0.440771	1.20869	0.940171	1.5539
Benign lipoma of trunk	Actinomyces	Inverse variance weighted	8	0.187415	0.100324	0.0617479	-0.0092196	0.38405	1.20613	0.990823	1.46822
Benign lipoma of trunk	Actinomyces	Simple mode	8	0.053588	0.210376	0.806257	-0.35875	0.465926	1.05505	0.698549	1.59349
Benign lipoma of trunk	Actinomyces	Weighted mode	8	0.254758	0.184961	0.210827	-0.107765	0.617281	1.29015	0.897838	1.85388
Benign lipoma of trunk	CandidatusSoleaferrea	MR Egger	12	0.149838	0.450367	0.746229	-0.732882	1.03256	1.16165	0.480522	2.80824
Benign lipoma of trunk	CandidatusSoleaferrea	Weighted median	12	0.0287407	0.114216	0.801324	-0.195123	0.252605	1.02916	0.822733	1.28737
Benign lipoma of trunk	CandidatusSoleaferrea	Inverse variance weighted	12	0.0513706	0.0992581	0.604775	-0.143175	0.245917	1.05271	0.866602	1.27879
Benign lipoma of trunk	CandidatusSoleaferrea	Simple mode	12	0.0380743	0.168451	0.825327	-0.292091	0.368239	1.03881	0.746701	1.44519
Benign lipoma of trunk	CandidatusSoleaferrea	Weighted mode	12	0.0256894	0.168884	0.881853	-0.305324	0.356703	1.02602	0.736884	1.42861
Benign lipoma of trunk	Blautia	MR Egger	13	-0.348882	0.332853	0.317051	-1.00127	0.30351	0.705477	0.367412	1.3546
Benign lipoma of trunk	Blautia	Weighted median	13	-0.143683	0.169505	0.396626	-0.475912	0.188547	0.866162	0.621318	1.20749
Benign lipoma of trunk	Blautia	Inverse variance weighted	13	-0.218743	0.126489	0.0837461	-0.466661	0.0291744	0.803528	0.627093	1.0296
Benign lipoma of trunk	Blautia	Simple mode	13	-0.0480808	0.28766	0.87004	-0.611894	0.515732	0.953057	0.542323	1.67486
Benign lipoma of trunk	Blautia	Weighted mode	13	-0.0729668	0.285785	0.802799	-0.633105	0.487172	0.929632	0.530941	1.62771
Benign lipoma of trunk	Lachnoclostridium	MR Egger	14	-0.23866	0.40299	0.564693	-1.02852	0.551199	0.787683	0.357536	1.73533
Benign lipoma of trunk	Lachnoclostridium	Weighted median	14	-0.0429853	0.159185	0.787135	-0.354988	0.269018	0.957925	0.701182	1.30868
Benign lipoma of trunk	Lachnoclostridium	Inverse variance weighted	14	0.0983737	0.115695	0.395167	-0.128388	0.325136	1.10338	0.879512	1.38422
Benign lipoma of trunk	Lachnoclostridium	Simple mode	14	-0.0588509	0.244414	0.813478	-0.537902	0.4202	0.942847	0.583972	1.52227
Benign lipoma of trunk	Lachnoclostridium	Weighted mode	14	-0.0753231	0.23687	0.75554	-0.539587	0.388941	0.927444	0.582989	1.47542
Benign lipoma of trunk	Eubacteriumhalliigroup	MR Egger	14	-0.409068	0.214672	0.0809434	-0.829826	0.0116896	0.664269	0.436125	1.01176
Benign lipoma of trunk	Eubacteriumhalliigroup	Weighted median	14	-0.0611245	0.146791	0.677114	-0.348835	0.226586	0.940706	0.70551	1.25431
Benign lipoma of trunk	Eubacteriumhalliigroup	Inverse variance weighted	14	0.0282076	0.119517	0.813422	-0.206046	0.262461	1.02861	0.813796	1.30013
Benign lipoma of trunk	Eubacteriumhalliigroup	Simple mode	14	-0.0540302	0.255654	0.835898	-0.555111	0.447051	0.947403	0.574008	1.56369
Benign lipoma of trunk	Eubacteriumhalliigroup	Weighted mode	14	-0.172555	0.228329	0.463286	-0.62008	0.27497	0.841512	0.537902	1.31649
Benign lipoma of trunk	Slackia	MR Egger	9	0.873299	0.577503	0.174242	-0.258606	2.0052	2.3948	0.772127	7.42761
Benign lipoma of trunk	Slackia	Weighted median	9	0.116364	0.131834	0.377424	-0.142031	0.374759	1.1234	0.867594	1.45464
Benign lipoma of trunk	Slackia	Inverse variance weighted	9	0.155549	0.128878	0.227452	-0.0970515	0.408149	1.1683	0.907509	1.50403
Benign lipoma of trunk	Slackia	Simple mode	9	0.0980238	0.212669	0.657126	-0.318808	0.514855	1.10299	0.727015	1.6734
Benign lipoma of trunk	Slackia	Weighted mode	9	0.0936098	0.185171	0.626817	-0.269325	0.456545	1.09813	0.763895	1.57861
Benign lipoma of trunk	LachnospiraceaeUCG008	MR Egger	11	-0.59562	0.41589	0.1859	-1.41076	0.219524	0.551221	0.243957	1.24548
Benign lipoma of trunk	LachnospiraceaeUCG008	Weighted median	11	0.0129749	0.108422	0.904744	-0.199532	0.225482	1.01306	0.819114	1.25293
Benign lipoma of trunk	LachnospiraceaeUCG008	Inverse variance weighted	11	0.0276371	0.0807775	0.732246	-0.130687	0.185961	1.02802	0.877493	1.20438
Benign lipoma of trunk	LachnospiraceaeUCG008	Simple mode	11	0.0148902	0.175281	0.933978	-0.328661	0.358442	1.015	0.719887	1.4311
Benign lipoma of trunk	LachnospiraceaeUCG008	Weighted mode	11	0.0730379	0.168749	0.674332	-0.257711	0.403787	1.07577	0.772819	1.49748
Benign lipoma of trunk	Parasutterella	MR Egger	16	0.0833087	0.241675	0.735433	-0.390374	0.556991	1.08688	0.676804	1.74541
Benign lipoma of trunk	Parasutterella	Weighted median	16	0.223991	0.112524	0.0465249	0.00344319	0.444539	1.25106	1.00345	1.55977
Benign lipoma of trunk	Parasutterella	Inverse variance weighted	16	0.18972	0.0825183	0.0214978	0.0279841	0.351456	1.20891	1.02838	1.42113
Benign lipoma of trunk	Parasutterella	Simple mode	16	0.330098	0.206869	0.131409	-0.0753663	0.735562	1.3911	0.927404	2.08665
Benign lipoma of trunk	Parasutterella	Weighted mode	16	0.276288	0.166288	0.117365	-0.0496373	0.602213	1.31823	0.951574	1.82615
Benign lipoma of trunk	ChristensenellaceaeR.7group	MR Egger	10	-0.0386948	0.501258	0.940364	-1.02116	0.94377	0.962044	0.360177	2.56965
Benign lipoma of trunk	ChristensenellaceaeR.7group	Weighted median	10	-0.0412646	0.184988	0.823483	-0.40384	0.321311	0.959575	0.667751	1.37893
Benign lipoma of trunk	ChristensenellaceaeR.7group	Inverse variance weighted	10	-0.0112684	0.141106	0.93635	-0.287836	0.265299	0.988795	0.749885	1.30382
Benign lipoma of trunk	ChristensenellaceaeR.7group	Simple mode	10	-0.0504158	0.284617	0.863324	-0.608265	0.507433	0.950834	0.544294	1.66102
Benign lipoma of trunk	ChristensenellaceaeR.7group	Weighted mode	10	-0.0742021	0.265913	0.786516	-0.595392	0.446988	0.928484	0.551346	1.5636
Benign lipoma of trunk	Catenibacterium	MR Egger	4	1.59259	1.50328	0.400453	-1.35384	4.53901	4.91645	0.258247	93.5982
Benign lipoma of trunk	Catenibacterium	Weighted median	4	0.0185666	0.12526	0.882166	-0.226943	0.264076	1.01874	0.796967	1.30223
Benign lipoma of trunk	Catenibacterium	Inverse variance weighted	4	0.039748	0.121509	0.743577	-0.19841	0.277905	1.04055	0.820034	1.32036
Benign lipoma of trunk	Catenibacterium	Simple mode	4	-0.046521	0.198966	0.830177	-0.436495	0.343453	0.954545	0.646298	1.40981
Benign lipoma of trunk	Catenibacterium	Weighted mode	4	-0.0248743	0.205723	0.911405	-0.428091	0.378342	0.975433	0.651752	1.45986
Benign lipoma of trunk	LachnospiraceaeUCG001	MR Egger	15	-0.13316	0.408092	0.749392	-0.933021	0.666701	0.875325	0.393364	1.9478
Benign lipoma of trunk	LachnospiraceaeUCG001	Weighted median	15	-0.0950272	0.11887	0.424045	-0.328012	0.137958	0.909348	0.720354	1.14793
Benign lipoma of trunk	LachnospiraceaeUCG001	Inverse variance weighted	15	-0.134846	0.0861901	0.117695	-0.303779	0.0340864	0.87385	0.738024	1.03467
Benign lipoma of trunk	LachnospiraceaeUCG001	Simple mode	15	-0.134544	0.219724	0.550135	-0.565204	0.296116	0.874114	0.568244	1.34463
Benign lipoma of trunk	LachnospiraceaeUCG001	Weighted mode	15	-0.112859	0.203862	0.588581	-0.512428	0.28671	0.893276	0.599039	1.33204
Benign lipoma of trunk	RikenellaceaeRC9gutgroup	MR Egger	12	0.372627	0.366904	0.333762	-0.346504	1.09176	1.45154	0.707156	2.97951
Benign lipoma of trunk	RikenellaceaeRC9gutgroup	Weighted median	12	0.0031207	0.0758539	0.967184	-0.145553	0.151794	1.00313	0.864544	1.16392
Benign lipoma of trunk	RikenellaceaeRC9gutgroup	Inverse variance weighted	12	-0.00358984	0.0571275	0.949895	-0.11556	0.10838	0.996417	0.890867	1.11447
Benign lipoma of trunk	RikenellaceaeRC9gutgroup	Simple mode	12	-0.017003	0.127121	0.896012	-0.266159	0.232153	0.983141	0.766317	1.26131
Benign lipoma of trunk	RikenellaceaeRC9gutgroup	Weighted mode	12	-0.0147627	0.125229	0.908283	-0.260211	0.230685	0.985346	0.770889	1.25946
Benign lipoma of trunk	Oxalobacter	MR Egger	12	0.29364	0.277018	0.314074	-0.249315	0.836594	1.3413	0.779335	2.30849
Benign lipoma of trunk	Oxalobacter	Weighted median	12	0.0356894	0.081115	0.659948	-0.123296	0.194675	1.03633	0.884002	1.21492
Benign lipoma of trunk	Oxalobacter	Inverse variance weighted	12	0.0864437	0.0629667	0.169799	-0.036971	0.209858	1.09029	0.963704	1.2335
Benign lipoma of trunk	Oxalobacter	Simple mode	12	0.0185602	0.155963	0.907418	-0.287127	0.324248	1.01873	0.750416	1.38299
Benign lipoma of trunk	Oxalobacter	Weighted mode	12	0.0161774	0.132782	0.905227	-0.244075	0.27643	1.01631	0.783429	1.31841
Benign lipoma of trunk	Erysipelatoclostridium	MR Egger	16	-0.05439	0.362597	0.882903	-0.76508	0.6563	0.947063	0.465297	1.92765
Benign lipoma of trunk	Erysipelatoclostridium	Weighted median	16	0.107596	0.11846	0.363728	-0.124587	0.339778	1.1136	0.882862	1.40464
Benign lipoma of trunk	Erysipelatoclostridium	Inverse variance weighted	16	0.0825154	0.0875883	0.34615	-0.0891576	0.254188	1.08602	0.914701	1.28941
Benign lipoma of trunk	Erysipelatoclostridium	Simple mode	16	0.167749	0.209203	0.435162	-0.24229	0.577788	1.18264	0.784829	1.78209
Benign lipoma of trunk	Erysipelatoclostridium	Weighted mode	16	-0.103508	0.209799	0.628899	-0.514714	0.307699	0.901669	0.597671	1.36029
Benign lipoma of trunk	Eisenbergiella	MR Egger	12	-0.437231	0.571652	0.462025	-1.55767	0.683206	0.645822	0.210627	1.98022
Benign lipoma of trunk	Eisenbergiella	Weighted median	12	0.0516339	0.099758	0.604744	-0.143892	0.24716	1.05299	0.865981	1.28038
Benign lipoma of trunk	Eisenbergiella	Inverse variance weighted	12	0.0708112	0.0767478	0.356191	-0.0796145	0.221237	1.07338	0.923472	1.24762
Benign lipoma of trunk	Eisenbergiella	Simple mode	12	0.179644	0.190592	0.366147	-0.193916	0.553204	1.19679	0.823727	1.73882
Benign lipoma of trunk	Eisenbergiella	Weighted mode	12	0.117544	0.168978	0.501099	-0.213652	0.448741	1.12473	0.807629	1.56634
Benign lipoma of trunk	Anaerofilum	MR Egger	11	0.530261	0.33002	0.142571	-0.116579	1.1771	1.69938	0.88996	3.24495
Benign lipoma of trunk	Anaerofilum	Weighted median	11	0.0636039	0.0968964	0.511559	-0.126313	0.253521	1.06567	0.881339	1.28855
Benign lipoma of trunk	Anaerofilum	Inverse variance weighted	11	0.0352139	0.0721373	0.625443	-0.106175	0.176603	1.03584	0.899267	1.19316
Benign lipoma of trunk	Anaerofilum	Simple mode	11	0.0969748	0.156474	0.549283	-0.209715	0.403664	1.10183	0.810816	1.4973
Benign lipoma of trunk	Anaerofilum	Weighted mode	11	0.0916025	0.156709	0.571808	-0.215546	0.398751	1.09593	0.806101	1.48996
Benign lipoma of trunk	Butyrivibrio	MR Egger	16	-0.055758	0.215775	0.799852	-0.478677	0.367161	0.945768	0.619603	1.44363
Benign lipoma of trunk	Butyrivibrio	Weighted median	16	-0.0121078	0.068532	0.859765	-0.14643	0.122215	0.987965	0.863786	1.13
Benign lipoma of trunk	Butyrivibrio	Inverse variance weighted	16	-0.0187009	0.0487336	0.701173	-0.114219	0.0768169	0.981473	0.892063	1.07984
Benign lipoma of trunk	Butyrivibrio	Simple mode	16	-0.0519166	0.120363	0.67236	-0.287828	0.183995	0.949408	0.749891	1.20201
Benign lipoma of trunk	Butyrivibrio	Weighted mode	16	-0.03205	0.112849	0.780287	-0.253233	0.189133	0.968458	0.776287	1.2082
Benign lipoma of trunk	ErysipelotrichaceaeUCG003	MR Egger	17	-0.19133	0.263508	0.478964	-0.707806	0.325147	0.82586	0.492724	1.38423
Benign lipoma of trunk	ErysipelotrichaceaeUCG003	Weighted median	17	0.082417	0.127689	0.518635	-0.167854	0.332688	1.08591	0.845478	1.39471
Benign lipoma of trunk	ErysipelotrichaceaeUCG003	Inverse variance weighted	17	0.117083	0.0950439	0.217993	-0.069203	0.303369	1.12421	0.933137	1.35441
Benign lipoma of trunk	ErysipelotrichaceaeUCG003	Simple mode	17	-0.0016417	0.225426	0.994279	-0.443477	0.440194	0.99836	0.641801	1.55301
Benign lipoma of trunk	ErysipelotrichaceaeUCG003	Weighted mode	17	0.00647875	0.212746	0.976082	-0.410503	0.42346	1.0065	0.663317	1.52724
Benign lipoma of trunk	Ruminococcustorquesgroup	MR Egger	13	0.221657	0.594368	0.716287	-0.943304	1.38662	1.24814	0.38934	4.0013
Benign lipoma of trunk	Ruminococcustorquesgroup	Weighted median	13	-0.0565817	0.182799	0.756919	-0.414868	0.301704	0.944989	0.660428	1.35216
Benign lipoma of trunk	Ruminococcustorquesgroup	Inverse variance weighted	13	-0.0693238	0.160474	0.665746	-0.383853	0.245205	0.933024	0.681232	1.27788
Benign lipoma of trunk	Ruminococcustorquesgroup	Simple mode	13	-0.0550137	0.311134	0.862601	-0.664836	0.554808	0.946472	0.514358	1.74161
Benign lipoma of trunk	Ruminococcustorquesgroup	Weighted mode	13	-0.0164038	0.304377	0.957907	-0.612983	0.580175	0.98373	0.541733	1.78635
Benign lipoma of trunk	Peptococcus	MR Egger	16	-0.133221	0.254409	0.608712	-0.631863	0.365421	0.875271	0.5316	1.44112
Benign lipoma of trunk	Peptococcus	Weighted median	16	0.0353098	0.0858844	0.680976	-0.133024	0.203643	1.03594	0.875444	1.22586
Benign lipoma of trunk	Peptococcus	Inverse variance weighted	16	-0.00358468	0.0673806	0.957572	-0.135651	0.128481	0.996422	0.873148	1.1371
Benign lipoma of trunk	Peptococcus	Simple mode	16	0.19499	0.170742	0.271349	-0.139664	0.529644	1.2153	0.869651	1.69833
Benign lipoma of trunk	Peptococcus	Weighted mode	16	0.164871	0.176557	0.365191	-0.181181	0.510924	1.17924	0.834284	1.66683
Abbreviation: MR, mendelian randomization; SNP, single nucleotide polymorphism; GM, gut microbiota; TS-BL, Benign lipoma of trunk; Beta: Estimate coefficient; P-value: P-value from GWAS; SE: standard error of coefficient estimate.

## Sheet: Supplementary Table S4
Supplementary Table S4. The MR results of the associations between GM with LS-BL
outcome	exposure	Methods	nSNP	Beta	Se	P-value	lo_ci	up_ci	or	or_lci95	or_uci95
Benign lipoma of limbs	Dorea	MR Egger	12	-0.423681	0.646967	0.527325	-1.69174	0.844375	0.654633	0.184199	2.32652
Benign lipoma of limbs	Dorea	Weighted median	12	0.0067505	0.276901	0.980551	-0.535976	0.549477	1.00677	0.585098	1.73235
Benign lipoma of limbs	Dorea	Inverse variance weighted	12	0.0231634	0.216186	0.914673	-0.400561	0.446888	1.02343	0.669944	1.56344
Benign lipoma of limbs	Dorea	Simple mode	12	0.183371	0.498707	0.720079	-0.794094	1.16084	1.20126	0.451991	3.1926
Benign lipoma of limbs	Dorea	Weighted mode	12	0.0339339	0.424126	0.937667	-0.797354	0.865221	1.03452	0.45052	2.37553
Benign lipoma of limbs	RuminococcaceaeUCG003	MR Egger	14	-0.459831	0.493952	0.370245	-1.42798	0.508316	0.631391	0.239794	1.66249
Benign lipoma of limbs	RuminococcaceaeUCG003	Weighted median	14	-0.168108	0.197952	0.395749	-0.556094	0.219877	0.845262	0.573445	1.24592
Benign lipoma of limbs	RuminococcaceaeUCG003	Inverse variance weighted	14	-0.131952	0.143623	0.358231	-0.413453	0.149548	0.876383	0.661363	1.16131
Benign lipoma of limbs	RuminococcaceaeUCG003	Simple mode	14	-0.200085	0.340057	0.566355	-0.866596	0.466426	0.818661	0.42038	1.59429
Benign lipoma of limbs	RuminococcaceaeUCG003	Weighted mode	14	-0.185451	0.303779	0.552067	-0.780858	0.409955	0.830729	0.458013	1.50675
Benign lipoma of limbs	Eubacteriumxylanophilumgroup	MR Egger	11	0.308077	0.44212	0.503516	-0.558478	1.17463	1.36081	0.572079	3.23695
Benign lipoma of limbs	Eubacteriumxylanophilumgroup	Weighted median	11	0.0545933	0.184129	0.766852	-0.3063	0.415486	1.05611	0.736166	1.51511
Benign lipoma of limbs	Eubacteriumxylanophilumgroup	Inverse variance weighted	11	0.0184099	0.141328	0.896358	-0.258593	0.295413	1.01858	0.772137	1.34368
Benign lipoma of limbs	Eubacteriumxylanophilumgroup	Simple mode	11	0.0601293	0.341569	0.863778	-0.609346	0.729605	1.06197	0.543706	2.07426
Benign lipoma of limbs	Eubacteriumxylanophilumgroup	Weighted mode	11	0.0552912	0.311046	0.862461	-0.554358	0.664941	1.05685	0.574441	1.94438
Benign lipoma of limbs	RuminococcaceaeUCG009	MR Egger	13	0.437227	0.379279	0.273434	-0.306159	1.18061	1.54841	0.73627	3.25637
Benign lipoma of limbs	RuminococcaceaeUCG009	Weighted median	13	0.12076	0.129536	0.351208	-0.133131	0.374651	1.12835	0.87535	1.45448
Benign lipoma of limbs	RuminococcaceaeUCG009	Inverse variance weighted	13	0.0895278	0.10121	0.376387	-0.108844	0.2879	1.09366	0.89687	1.33362
Benign lipoma of limbs	RuminococcaceaeUCG009	Simple mode	13	0.110012	0.188414	0.570114	-0.259281	0.479304	1.11629	0.771606	1.61495
Benign lipoma of limbs	RuminococcaceaeUCG009	Weighted mode	13	0.152486	0.210339	0.482379	-0.259779	0.564751	1.16473	0.771222	1.75901
Benign lipoma of limbs	Akkermansia	MR Egger	12	0.577389	0.552964	0.32099	-0.50642	1.6612	1.78138	0.602649	5.26562
Benign lipoma of limbs	Akkermansia	Weighted median	12	0.326353	0.204604	0.110702	-0.0746708	0.727377	1.3859	0.928049	2.06965
Benign lipoma of limbs	Akkermansia	Inverse variance weighted	12	0.154483	0.156374	0.3232	-0.152011	0.460976	1.16705	0.858979	1.58562
Benign lipoma of limbs	Akkermansia	Simple mode	12	0.368103	0.351525	0.31749	-0.320886	1.05709	1.44499	0.725506	2.87799
Benign lipoma of limbs	Akkermansia	Weighted mode	12	0.392734	0.331056	0.260491	-0.256135	1.0416	1.48103	0.774038	2.83376
Benign lipoma of limbs	Anaerostipes	MR Egger	15	-0.629268	0.469238	0.202868	-1.54897	0.290439	0.532982	0.212466	1.33701
Benign lipoma of limbs	Anaerostipes	Weighted median	15	-0.167201	0.2106	0.427238	-0.579976	0.245574	0.84603	0.559912	1.27836
Benign lipoma of limbs	Anaerostipes	Inverse variance weighted	15	0.0439918	0.163933	0.788429	-0.277318	0.365301	1.04497	0.757814	1.44095
Benign lipoma of limbs	Anaerostipes	Simple mode	15	-0.389916	0.402277	0.348857	-1.17838	0.398547	0.677114	0.307777	1.48966
Benign lipoma of limbs	Anaerostipes	Weighted mode	15	-0.344645	0.336941	0.323721	-1.00505	0.315758	0.708471	0.366027	1.3713
Benign lipoma of limbs	Eubacteriumnodatumgroup	MR Egger	11	0.559716	0.461857	0.256414	-0.345525	1.46496	1.75017	0.707849	4.32735
Benign lipoma of limbs	Eubacteriumnodatumgroup	Weighted median	11	-0.0245797	0.117145	0.833806	-0.254185	0.205025	0.97572	0.775549	1.22756
Benign lipoma of limbs	Eubacteriumnodatumgroup	Inverse variance weighted	11	-0.0372238	0.107477	0.729086	-0.247879	0.173432	0.96346	0.780454	1.18938
Benign lipoma of limbs	Eubacteriumnodatumgroup	Simple mode	11	-0.00115948	0.188172	0.995205	-0.369976	0.367657	0.998841	0.690751	1.44435
Benign lipoma of limbs	Eubacteriumnodatumgroup	Weighted mode	11	0.0032657	0.193563	0.986871	-0.376117	0.382648	1.00327	0.686522	1.46616
Benign lipoma of limbs	Eggerthella	MR Egger	10	-0.56479	0.480709	0.273813	-1.50698	0.377399	0.568479	0.221578	1.45849
Benign lipoma of limbs	Eggerthella	Weighted median	10	0.00327597	0.134922	0.980629	-0.261171	0.267723	1.00328	0.770149	1.30698
Benign lipoma of limbs	Eggerthella	Inverse variance weighted	10	-0.0529768	0.104129	0.610921	-0.25707	0.151117	0.948402	0.773314	1.16313
Benign lipoma of limbs	Eggerthella	Simple mode	10	0.0167892	0.231371	0.94374	-0.436697	0.470276	1.01693	0.646167	1.60044
Benign lipoma of limbs	Eggerthella	Weighted mode	10	0.000888808	0.199997	0.996551	-0.391106	0.392884	1.00089	0.676308	1.48125
Benign lipoma of limbs	RuminococcaceaeNK4A214group	MR Egger	16	0.271594	0.394342	0.50225	-0.501316	1.0445	1.31205	0.605733	2.84199
Benign lipoma of limbs	RuminococcaceaeNK4A214group	Weighted median	16	0.0170602	0.185862	0.926865	-0.34723	0.38135	1.01721	0.706643	1.46426
Benign lipoma of limbs	RuminococcaceaeNK4A214group	Inverse variance weighted	16	0.0872004	0.134542	0.516901	-0.176501	0.350902	1.09112	0.838198	1.42035
Benign lipoma of limbs	RuminococcaceaeNK4A214group	Simple mode	16	-0.234074	0.361749	0.52737	-0.943103	0.474954	0.791303	0.389418	1.60794
Benign lipoma of limbs	RuminococcaceaeNK4A214group	Weighted mode	16	-0.176688	0.339473	0.610328	-0.842056	0.48868	0.838041	0.430824	1.63016
Benign lipoma of limbs	Clostridiuminnocuumgroup	MR Egger	10	0.277116	0.460157	0.563702	-0.624792	1.17902	1.31932	0.535373	3.2512
Benign lipoma of limbs	Clostridiuminnocuumgroup	Weighted median	10	-0.162891	0.122807	0.184708	-0.403593	0.0778109	0.849684	0.667916	1.08092
Benign lipoma of limbs	Clostridiuminnocuumgroup	Inverse variance weighted	10	-0.172774	0.0874604	0.0482167	-0.344196	-0.0013516	0.841328	0.70879	0.998649
Benign lipoma of limbs	Clostridiuminnocuumgroup	Simple mode	10	-0.169761	0.183848	0.379901	-0.530103	0.190581	0.843867	0.588544	1.20995
Benign lipoma of limbs	Clostridiuminnocuumgroup	Weighted mode	10	-0.159698	0.178292	0.393734	-0.50915	0.189754	0.852401	0.601006	1.20895
Benign lipoma of limbs	Barnesiella	MR Egger	16	-0.316895	0.564026	0.583106	-1.42239	0.788596	0.728408	0.241138	2.20031
Benign lipoma of limbs	Barnesiella	Weighted median	16	0.0241074	0.175736	0.890889	-0.320336	0.368551	1.0244	0.725905	1.44564
Benign lipoma of limbs	Barnesiella	Inverse variance weighted	16	-0.147194	0.13078	0.260375	-0.403523	0.109136	0.863127	0.667962	1.11531
Benign lipoma of limbs	Barnesiella	Simple mode	16	0.0516744	0.301797	0.866337	-0.539847	0.643196	1.05303	0.582837	1.90255
Benign lipoma of limbs	Barnesiella	Weighted mode	16	0.0516744	0.290516	0.861204	-0.517738	0.621087	1.05303	0.595867	1.86095
Benign lipoma of limbs	DefluviitaleaceaeUCG011	MR Egger	10	-0.519675	0.522994	0.349491	-1.54474	0.505393	0.594714	0.213366	1.65764
Benign lipoma of limbs	DefluviitaleaceaeUCG011	Weighted median	10	-0.122428	0.187055	0.512787	-0.489056	0.2442	0.884769	0.613205	1.2766
Benign lipoma of limbs	DefluviitaleaceaeUCG011	Inverse variance weighted	10	-0.159978	0.134266	0.233456	-0.423138	0.103183	0.852163	0.654988	1.10869
Benign lipoma of limbs	DefluviitaleaceaeUCG011	Simple mode	10	0.0402717	0.356344	0.9125	-0.658163	0.738706	1.04109	0.517802	2.09323
Benign lipoma of limbs	DefluviitaleaceaeUCG011	Weighted mode	10	-0.00609277	0.334992	0.985886	-0.662677	0.650491	0.993926	0.51547	1.91648
Benign lipoma of limbs	Coprococcus3	MR Egger	9	-0.805246	1.12057	0.495665	-3.00156	1.39107	0.446978	0.0497094	4.01915
Benign lipoma of limbs	Coprococcus3	Weighted median	9	0.213917	0.258914	0.408685	-0.293554	0.721388	1.23852	0.745609	2.05729
Benign lipoma of limbs	Coprococcus3	Inverse variance weighted	9	-0.0925966	0.194481	0.633988	-0.473779	0.288586	0.911561	0.622645	1.33454
Benign lipoma of limbs	Coprococcus3	Simple mode	9	0.310879	0.419973	0.480315	-0.512269	1.13403	1.36462	0.599135	3.10814
Benign lipoma of limbs	Coprococcus3	Weighted mode	9	0.304692	0.442968	0.510998	-0.563524	1.17291	1.35621	0.5692	3.23138
Benign lipoma of limbs	Flavonifractor	MR Egger	8	0.170016	0.560264	0.771788	-0.9281	1.26813	1.18532	0.395304	3.55421
Benign lipoma of limbs	Flavonifractor	Weighted median	8	-0.235485	0.193618	0.223895	-0.614976	0.144006	0.790187	0.540654	1.15489
Benign lipoma of limbs	Flavonifractor	Inverse variance weighted	8	-0.160964	0.154844	0.298562	-0.464459	0.142531	0.851323	0.628475	1.15319
Benign lipoma of limbs	Flavonifractor	Simple mode	8	-0.260153	0.314964	0.436061	-0.877482	0.357177	0.770934	0.415828	1.42929
Benign lipoma of limbs	Flavonifractor	Weighted mode	8	-0.251989	0.330471	0.470662	-0.899711	0.395734	0.777254	0.406687	1.48547
Benign lipoma of limbs	RuminococcaceaeUCG011	MR Egger	8	0.780351	0.63484	0.265009	-0.463935	2.02464	2.18224	0.628804	7.57337
Benign lipoma of limbs	RuminococcaceaeUCG011	Weighted median	8	-0.0530546	0.131143	0.685804	-0.310094	0.203985	0.948328	0.733378	1.22628
Benign lipoma of limbs	RuminococcaceaeUCG011	Inverse variance weighted	8	0.0936117	0.12966	0.470307	-0.160521	0.347745	1.09813	0.8517	1.41587
Benign lipoma of limbs	RuminococcaceaeUCG011	Simple mode	8	-0.0965798	0.163011	0.572167	-0.416082	0.222922	0.907937	0.659626	1.24972
Benign lipoma of limbs	RuminococcaceaeUCG011	Weighted mode	8	-0.0878046	0.141132	0.553561	-0.364422	0.188813	0.91594	0.694598	1.20782
Benign lipoma of limbs	FamilyXIIIUCG001	MR Egger	10	-0.463913	0.539661	0.415005	-1.52165	0.593823	0.628818	0.218351	1.8109
Benign lipoma of limbs	FamilyXIIIUCG001	Weighted median	10	-0.0102946	0.204858	0.959921	-0.411816	0.391226	0.989758	0.662446	1.47879
Benign lipoma of limbs	FamilyXIIIUCG001	Inverse variance weighted	10	-0.176521	0.159476	0.268346	-0.489094	0.136052	0.838181	0.613182	1.14574
Benign lipoma of limbs	FamilyXIIIUCG001	Simple mode	10	0.0527626	0.300108	0.864334	-0.535449	0.640974	1.05418	0.585406	1.89833
Benign lipoma of limbs	FamilyXIIIUCG001	Weighted mode	10	0.0479074	0.294882	0.874531	-0.530062	0.625877	1.04907	0.588568	1.86988
Benign lipoma of limbs	RuminococcaceaeUCG002	MR Egger	23	0.43352	0.293286	0.154211	-0.14132	1.00836	1.54268	0.868211	2.7411
Benign lipoma of limbs	RuminococcaceaeUCG002	Weighted median	23	0.116794	0.158577	0.461419	-0.194017	0.427604	1.12389	0.823644	1.53358
Benign lipoma of limbs	RuminococcaceaeUCG002	Inverse variance weighted	23	0.138637	0.109631	0.206022	-0.07624	0.353515	1.14871	0.926594	1.42406
Benign lipoma of limbs	RuminococcaceaeUCG002	Simple mode	23	0.0306724	0.275335	0.912309	-0.508985	0.57033	1.03115	0.601105	1.76885
Benign lipoma of limbs	RuminococcaceaeUCG002	Weighted mode	23	0.0864899	0.21418	0.690244	-0.333303	0.506283	1.09034	0.716553	1.65911
Benign lipoma of limbs	Haemophilus	MR Egger	13	0.00619703	0.323649	0.985066	-0.628155	0.64055	1.00622	0.533575	1.89752
Benign lipoma of limbs	Haemophilus	Weighted median	13	0.220229	0.156579	0.159575	-0.0866659	0.527123	1.24636	0.916983	1.69405
Benign lipoma of limbs	Haemophilus	Inverse variance weighted	13	0.162711	0.12814	0.204161	-0.0884441	0.413865	1.1767	0.915354	1.51265
Benign lipoma of limbs	Haemophilus	Simple mode	13	0.270803	0.28757	0.364921	-0.292835	0.834442	1.31102	0.746146	2.30353
Benign lipoma of limbs	Haemophilus	Weighted mode	13	0.300017	0.326635	0.376445	-0.340187	0.940221	1.34988	0.711637	2.56055
Benign lipoma of limbs	Prevotella7	MR Egger	12	0.359495	0.473097	0.464865	-0.567774	1.28677	1.43261	0.566786	3.62105
Benign lipoma of limbs	Prevotella7	Weighted median	12	-0.17247	0.0989906	0.0814577	-0.366492	0.0215512	0.841583	0.693162	1.02179
Benign lipoma of limbs	Prevotella7	Inverse variance weighted	12	-0.0897556	0.0780153	0.249943	-0.242666	0.0631544	0.914155	0.784534	1.06519
Benign lipoma of limbs	Prevotella7	Simple mode	12	-0.193483	0.187524	0.324329	-0.56103	0.174064	0.824084	0.570621	1.19013
Benign lipoma of limbs	Prevotella7	Weighted mode	12	-0.180631	0.184093	0.347583	-0.541453	0.18019	0.834743	0.581902	1.19745
Benign lipoma of limbs	Sellimonas	MR Egger	11	-0.281028	0.460701	0.556947	-1.184	0.621946	0.755007	0.306051	1.86255
Benign lipoma of limbs	Sellimonas	Weighted median	11	0.0287088	0.103108	0.780678	-0.173382	0.2308	1.02912	0.840816	1.25961
Benign lipoma of limbs	Sellimonas	Inverse variance weighted	11	0.0254011	0.0739372	0.731185	-0.119516	0.170318	1.02573	0.88735	1.18568
Benign lipoma of limbs	Sellimonas	Simple mode	11	-0.0158937	0.177998	0.930613	-0.36477	0.332982	0.984232	0.694357	1.39512
Benign lipoma of limbs	Sellimonas	Weighted mode	11	-0.00482105	0.184066	0.97962	-0.365591	0.355949	0.995191	0.693786	1.42754
Benign lipoma of limbs	Ruminiclostridium9	MR Egger	14	-0.460867	0.793629	0.572182	-2.01638	1.09465	0.630736	0.133136	2.98812
Benign lipoma of limbs	Ruminiclostridium9	Weighted median	14	-0.0273406	0.210672	0.896742	-0.440257	0.385576	0.97303	0.643871	1.47046
Benign lipoma of limbs	Ruminiclostridium9	Inverse variance weighted	14	0.0185628	0.157105	0.905945	-0.289363	0.326488	1.01874	0.74874	1.38609
Benign lipoma of limbs	Ruminiclostridium9	Simple mode	14	-0.00367718	0.365211	0.992119	-0.719491	0.712137	0.99633	0.487	2.03834
Benign lipoma of limbs	Ruminiclostridium9	Weighted mode	14	-0.0139571	0.383072	0.971489	-0.764778	0.736864	0.98614	0.465437	2.08937
Benign lipoma of limbs	Allisonella	MR Egger	9	0.512297	0.533788	0.369155	-0.533927	1.55852	1.66912	0.586298	4.75179
Benign lipoma of limbs	Allisonella	Weighted median	9	0.028836	0.111859	0.79657	-0.190407	0.248079	1.02926	0.826622	1.28156
Benign lipoma of limbs	Allisonella	Inverse variance weighted	9	0.112964	0.0816986	0.16676	-0.0471654	0.273093	1.11959	0.95393	1.31402
Benign lipoma of limbs	Allisonella	Simple mode	9	0.00222359	0.157967	0.989114	-0.307392	0.311839	1.00223	0.735363	1.36593
Benign lipoma of limbs	Allisonella	Weighted mode	9	-0.00284293	0.168611	0.986961	-0.333321	0.327636	0.997161	0.71654	1.38768
Benign lipoma of limbs	Holdemania	MR Egger	18	-0.0722617	0.292863	0.808246	-0.646274	0.50175	0.930287	0.523995	1.65161
Benign lipoma of limbs	Holdemania	Weighted median	18	-0.124581	0.139285	0.371088	-0.39758	0.148417	0.882866	0.671945	1.16
Benign lipoma of limbs	Holdemania	Inverse variance weighted	18	-0.149585	0.0976303	0.125483	-0.34094	0.0417703	0.861065	0.711101	1.04265
Benign lipoma of limbs	Holdemania	Simple mode	18	-0.261551	0.245609	0.301809	-0.742944	0.219842	0.769857	0.475711	1.24588
Benign lipoma of limbs	Holdemania	Weighted mode	18	-0.192426	0.237274	0.428583	-0.657484	0.272632	0.824955	0.518153	1.31342
Benign lipoma of limbs	Paraprevotella	MR Egger	13	0.116797	0.364906	0.75491	-0.598418	0.832012	1.12389	0.54968	2.29794
Benign lipoma of limbs	Paraprevotella	Weighted median	13	0.0235307	0.130372	0.856769	-0.231998	0.27906	1.02381	0.792947	1.32189
Benign lipoma of limbs	Paraprevotella	Inverse variance weighted	13	0.0228886	0.0965008	0.812513	-0.166253	0.21203	1.02315	0.846832	1.23619
Benign lipoma of limbs	Paraprevotella	Simple mode	13	0.210495	0.218334	0.354024	-0.217439	0.638429	1.23429	0.804577	1.8935
Benign lipoma of limbs	Paraprevotella	Weighted mode	13	0.218761	0.220813	0.341387	-0.214034	0.651555	1.24453	0.807321	1.91852
Benign lipoma of limbs	Holdemanella	MR Egger	14	0.346407	0.29745	0.266815	-0.236595	0.929409	1.41398	0.789311	2.53301
Benign lipoma of limbs	Holdemanella	Weighted median	14	0.221262	0.132798	0.0956832	-0.0390225	0.481546	1.24765	0.961729	1.61858
Benign lipoma of limbs	Holdemanella	Inverse variance weighted	14	0.121384	0.0944281	0.198631	-0.0636954	0.306463	1.12906	0.938291	1.35861
Benign lipoma of limbs	Holdemanella	Simple mode	14	0.243978	0.228119	0.304293	-0.203136	0.691091	1.27632	0.816167	1.99589
Benign lipoma of limbs	Holdemanella	Weighted mode	14	0.243978	0.190397	0.222434	-0.129201	0.617156	1.27632	0.878797	1.85365
Benign lipoma of limbs	LachnospiraceaeNC2004group	MR Egger	10	0.447996	0.598718	0.475724	-0.725492	1.62148	1.56517	0.484086	5.0606
Benign lipoma of limbs	LachnospiraceaeNC2004group	Weighted median	10	-0.00568045	0.163367	0.972262	-0.32588	0.314519	0.994336	0.721892	1.3696
Benign lipoma of limbs	LachnospiraceaeNC2004group	Inverse variance weighted	10	-0.138416	0.143642	0.335239	-0.419954	0.143123	0.870737	0.657077	1.15387
Benign lipoma of limbs	LachnospiraceaeNC2004group	Simple mode	10	0.116502	0.28571	0.692976	-0.44349	0.676494	1.12356	0.641793	1.96697
Benign lipoma of limbs	LachnospiraceaeNC2004group	Weighted mode	10	0.12741	0.267781	0.645553	-0.39744	0.65226	1.13588	0.672038	1.91988
Benign lipoma of limbs	RuminococcaceaeUCG013	MR Egger	13	0.0552232	0.438278	0.902005	-0.803801	0.914248	1.05678	0.447624	2.4949
Benign lipoma of limbs	RuminococcaceaeUCG013	Weighted median	13	-0.135495	0.200717	0.499642	-0.5289	0.257911	0.873284	0.589253	1.29422
Benign lipoma of limbs	RuminococcaceaeUCG013	Inverse variance weighted	13	-0.135495	0.15029	0.367295	-0.430064	0.159075	0.873284	0.650468	1.17243
Benign lipoma of limbs	RuminococcaceaeUCG013	Simple mode	13	-0.0443402	0.32143	0.89257	-0.674344	0.585663	0.956628	0.509491	1.79618
Benign lipoma of limbs	RuminococcaceaeUCG013	Weighted mode	13	-0.0694037	0.304782	0.823701	-0.666777	0.527969	0.93295	0.513361	1.69549
Benign lipoma of limbs	FamilyXIIIAD3011group	MR Egger	15	0.454787	0.867744	0.609028	-1.24599	2.15557	1.57584	0.287655	8.63277
Benign lipoma of limbs	FamilyXIIIAD3011group	Weighted median	15	-0.049304	0.203618	0.808672	-0.448394	0.349786	0.951892	0.638653	1.41876
Benign lipoma of limbs	FamilyXIIIAD3011group	Inverse variance weighted	15	-0.266601	0.175534	0.128812	-0.610648	0.0774451	0.765978	0.542999	1.08052
Benign lipoma of limbs	FamilyXIIIAD3011group	Simple mode	15	-0.0551996	0.396256	0.891195	-0.831861	0.721462	0.946296	0.435239	2.05744
Benign lipoma of limbs	FamilyXIIIAD3011group	Weighted mode	15	-0.0405594	0.370227	0.914319	-0.766204	0.685085	0.960252	0.464774	1.98394
Benign lipoma of limbs	Eubacteriumbrachygroup	MR Egger	11	-0.292358	0.315592	0.37842	-0.910918	0.326201	0.746501	0.402155	1.38569
Benign lipoma of limbs	Eubacteriumbrachygroup	Weighted median	11	0.0932561	0.118334	0.430653	-0.138679	0.325191	1.09774	0.870508	1.38429
Benign lipoma of limbs	Eubacteriumbrachygroup	Inverse variance weighted	11	0.017218	0.0870212	0.843155	-0.153343	0.187779	1.01737	0.857835	1.20657
Benign lipoma of limbs	Eubacteriumbrachygroup	Simple mode	11	0.136272	0.215776	0.54185	-0.286648	0.559193	1.14599	0.750776	1.74926
Benign lipoma of limbs	Eubacteriumbrachygroup	Weighted mode	11	0.139592	0.201437	0.504098	-0.255224	0.534407	1.1498	0.774743	1.70644
Benign lipoma of limbs	Butyricicoccus	MR Egger	9	-0.514076	0.403318	0.243123	-1.30458	0.276428	0.598053	0.271287	1.31841
Benign lipoma of limbs	Butyricicoccus	Weighted median	9	-0.507552	0.247993	0.0406934	-0.993617	-0.0214862	0.601968	0.370235	0.978743
Benign lipoma of limbs	Butyricicoccus	Inverse variance weighted	9	-0.269898	0.194074	0.164317	-0.650282	0.110487	0.763457	0.521898	1.11682
Benign lipoma of limbs	Butyricicoccus	Simple mode	9	-0.601387	0.376661	0.149016	-1.33964	0.136869	0.548051	0.261939	1.14668
Benign lipoma of limbs	Butyricicoccus	Weighted mode	9	-0.562838	0.281478	0.0805686	-1.11454	-0.011141	0.56959	0.328068	0.988921
Benign lipoma of limbs	Alistipes	MR Egger	14	0.110064	0.838561	0.89775	-1.53351	1.75364	1.11635	0.215776	5.7756
Benign lipoma of limbs	Alistipes	Weighted median	14	-0.328389	0.23109	0.155304	-0.781325	0.124547	0.720083	0.457799	1.13264
Benign lipoma of limbs	Alistipes	Inverse variance weighted	14	-0.266584	0.168103	0.112775	-0.596066	0.0628973	0.765991	0.550975	1.06492
Benign lipoma of limbs	Alistipes	Simple mode	14	-0.64644	0.422878	0.150308	-1.47528	0.182401	0.523907	0.228714	1.2001
Benign lipoma of limbs	Alistipes	Weighted mode	14	-0.639227	0.397685	0.131979	-1.41869	0.140237	0.5277	0.242031	1.15055
Benign lipoma of limbs	Lactococcus	MR Egger	11	-0.022464	0.428263	0.959313	-0.861859	0.816931	0.977786	0.422376	2.26354
Benign lipoma of limbs	Lactococcus	Weighted median	11	0.030388	0.111648	0.785485	-0.188441	0.249217	1.03085	0.828249	1.28302
Benign lipoma of limbs	Lactococcus	Inverse variance weighted	11	0.0163525	0.085683	0.848644	-0.151586	0.184291	1.01649	0.859344	1.20237
Benign lipoma of limbs	Lactococcus	Simple mode	11	-0.171244	0.191084	0.391225	-0.545769	0.203281	0.842616	0.579396	1.22542
Benign lipoma of limbs	Lactococcus	Weighted mode	11	0.144414	0.198019	0.482553	-0.243703	0.532532	1.15536	0.78372	1.70324
Benign lipoma of limbs	Ruminiclostridium5	MR Egger	14	-0.339828	0.34153	0.33937	-1.00923	0.329571	0.711893	0.364501	1.39037
Benign lipoma of limbs	Ruminiclostridium5	Weighted median	14	-0.169373	0.195449	0.386168	-0.552453	0.213706	0.844194	0.575537	1.23826
Benign lipoma of limbs	Ruminiclostridium5	Inverse variance weighted	14	-0.159757	0.136155	0.240657	-0.426621	0.107107	0.852351	0.652711	1.11305
Benign lipoma of limbs	Ruminiclostridium5	Simple mode	14	-0.0651865	0.287186	0.823967	-0.628071	0.497698	0.936893	0.53362	1.64493
Benign lipoma of limbs	Ruminiclostridium5	Weighted mode	14	-0.197659	0.248873	0.441328	-0.685451	0.290132	0.82065	0.503863	1.3366
Benign lipoma of limbs	RuminococcaceaeUCG004	MR Egger	12	0.367035	0.715303	0.619013	-1.03496	1.76903	1.44345	0.355241	5.86515
Benign lipoma of limbs	RuminococcaceaeUCG004	Weighted median	12	-0.0155111	0.171118	0.927774	-0.350901	0.319879	0.984609	0.704053	1.37696
Benign lipoma of limbs	RuminococcaceaeUCG004	Inverse variance weighted	12	-0.0353214	0.125047	0.777587	-0.280414	0.209771	0.965295	0.755471	1.2334
Benign lipoma of limbs	RuminococcaceaeUCG004	Simple mode	12	0.0266495	0.278533	0.925497	-0.519274	0.572573	1.02701	0.594952	1.77282
Benign lipoma of limbs	RuminococcaceaeUCG004	Weighted mode	12	0.072708	0.255333	0.781119	-0.427744	0.57316	1.07542	0.651978	1.77386
Benign lipoma of limbs	Turicibacter	MR Egger	13	-0.399951	0.498339	0.43922	-1.3767	0.576793	0.670353	0.252411	1.78032
Benign lipoma of limbs	Turicibacter	Weighted median	13	0.133583	0.155023	0.388853	-0.170262	0.437428	1.14292	0.843444	1.54872
Benign lipoma of limbs	Turicibacter	Inverse variance weighted	13	0.154513	0.119242	0.195045	-0.0792004	0.388226	1.16709	0.923855	1.47436
Benign lipoma of limbs	Turicibacter	Simple mode	13	0.122536	0.233057	0.608623	-0.334256	0.579329	1.13036	0.71587	1.78484
Benign lipoma of limbs	Turicibacter	Weighted mode	13	0.132889	0.216211	0.550279	-0.290885	0.556662	1.14212	0.747602	1.74484
Benign lipoma of limbs	Eubacteriumfissicatenagroup	MR Egger	9	1.03081	0.502672	0.0794529	0.0455725	2.01605	2.80333	1.04663	7.50857
Benign lipoma of limbs	Eubacteriumfissicatenagroup	Weighted median	9	0.164646	0.130846	0.208276	-0.0918118	0.421103	1.17898	0.912277	1.52364
Benign lipoma of limbs	Eubacteriumfissicatenagroup	Inverse variance weighted	9	0.144387	0.0968554	0.136027	-0.0454494	0.334224	1.15533	0.955568	1.39686
Benign lipoma of limbs	Eubacteriumfissicatenagroup	Simple mode	9	0.282102	0.227521	0.250149	-0.16384	0.728044	1.32591	0.848878	2.07103
Benign lipoma of limbs	Eubacteriumfissicatenagroup	Weighted mode	9	0.243045	0.206924	0.273945	-0.162526	0.648616	1.27513	0.849994	1.91289
Benign lipoma of limbs	Odoribacter	MR Egger	8	-0.299172	0.594285	0.632616	-1.46397	0.865627	0.741432	0.231316	2.37649
Benign lipoma of limbs	Odoribacter	Weighted median	8	-0.395243	0.23941	0.0987579	-0.864487	0.0740003	0.673516	0.421268	1.07681
Benign lipoma of limbs	Odoribacter	Inverse variance weighted	8	-0.36266	0.188748	0.0546821	-0.732607	0.00728682	0.695823	0.480654	1.00731
Benign lipoma of limbs	Odoribacter	Simple mode	8	-0.425873	0.34771	0.260265	-1.10738	0.255638	0.653199	0.330422	1.29129
Benign lipoma of limbs	Odoribacter	Weighted mode	8	-0.441065	0.316015	0.205475	-1.06045	0.178324	0.643351	0.346299	1.19521
Benign lipoma of limbs	Coprococcus2	MR Egger	9	-0.500304	0.830311	0.565808	-2.12771	1.12711	0.606346	0.119109	3.08671
Benign lipoma of limbs	Coprococcus2	Weighted median	9	0.242368	0.206266	0.239983	-0.161913	0.646649	1.27426	0.850515	1.90913
Benign lipoma of limbs	Coprococcus2	Inverse variance weighted	9	0.151942	0.157851	0.335765	-0.157446	0.46133	1.16409	0.854323	1.58618
Benign lipoma of limbs	Coprococcus2	Simple mode	9	0.422151	0.350257	0.262541	-0.264353	1.10866	1.52524	0.767702	3.03028
Benign lipoma of limbs	Coprococcus2	Weighted mode	9	0.405616	0.374636	0.310495	-0.328671	1.1399	1.50023	0.71988	3.12647
Benign lipoma of limbs	Eubacteriumrectalegroup	MR Egger	11	-0.376258	0.444926	0.419654	-1.24831	0.495797	0.686425	0.286988	1.64181
Benign lipoma of limbs	Eubacteriumrectalegroup	Weighted median	11	-0.366672	0.220022	0.0956096	-0.797915	0.0645718	0.693037	0.450267	1.0667
Benign lipoma of limbs	Eubacteriumrectalegroup	Inverse variance weighted	11	-0.317095	0.157672	0.0443138	-0.626132	-0.00805861	0.728261	0.534656	0.991974
Benign lipoma of limbs	Eubacteriumrectalegroup	Simple mode	11	-0.346831	0.308587	0.287298	-0.951662	0.258	0.706925	0.386099	1.29434
Benign lipoma of limbs	Eubacteriumrectalegroup	Weighted mode	11	-0.363966	0.290786	0.239179	-0.933907	0.205975	0.694915	0.393015	1.22872
Benign lipoma of limbs	Prevotella9	MR Egger	17	0.174601	0.277891	0.539253	-0.370065	0.719267	1.19077	0.690689	2.05293
Benign lipoma of limbs	Prevotella9	Weighted median	17	0.104624	0.133795	0.434231	-0.157614	0.366861	1.11029	0.85418	1.4432
Benign lipoma of limbs	Prevotella9	Inverse variance weighted	17	0.10093	0.099981	0.31274	-0.095033	0.296893	1.1062	0.909343	1.34567
Benign lipoma of limbs	Prevotella9	Simple mode	17	0.118395	0.227265	0.609532	-0.327044	0.563834	1.12569	0.721052	1.7574
Benign lipoma of limbs	Prevotella9	Weighted mode	17	0.137788	0.209238	0.519566	-0.272318	0.547894	1.14773	0.761612	1.72961
Benign lipoma of limbs	Anaerotruncus	MR Egger	14	0.0902353	0.453527	0.845622	-0.798677	0.979148	1.09443	0.449924	2.66219
Benign lipoma of limbs	Anaerotruncus	Weighted median	14	-0.402846	0.209897	0.0549514	-0.814244	0.00855115	0.668415	0.442974	1.00859
Benign lipoma of limbs	Anaerotruncus	Inverse variance weighted	14	-0.322898	0.151515	0.033078	-0.619867	-0.0259296	0.724048	0.538016	0.974404
Benign lipoma of limbs	Anaerotruncus	Simple mode	14	-0.753197	0.416954	0.0940448	-1.57043	0.0640333	0.470859	0.207956	1.06613
Benign lipoma of limbs	Anaerotruncus	Weighted mode	14	-0.694302	0.388671	0.0973731	-1.4561	0.0674926	0.499423	0.233144	1.06982
Benign lipoma of limbs	Dialister	MR Egger	12	-0.293311	0.599734	0.635342	-1.46879	0.882168	0.74579	0.230204	2.41613
Benign lipoma of limbs	Dialister	Weighted median	12	-0.00179531	0.18411	0.99222	-0.362651	0.35906	0.998206	0.695829	1.43198
Benign lipoma of limbs	Dialister	Inverse variance weighted	12	0.0782342	0.14132	0.579856	-0.198754	0.355222	1.08138	0.819752	1.4265
Benign lipoma of limbs	Dialister	Simple mode	12	-0.0563394	0.286278	0.847573	-0.617445	0.504766	0.945218	0.539321	1.6566
Benign lipoma of limbs	Dialister	Weighted mode	12	-0.0527534	0.277932	0.852917	-0.597499	0.491993	0.948614	0.550186	1.63557
Benign lipoma of limbs	Roseburia	MR Egger	16	-0.141308	0.418244	0.740482	-0.961066	0.678451	0.868222	0.382485	1.97082
Benign lipoma of limbs	Roseburia	Weighted median	16	-0.260571	0.192263	0.175326	-0.637406	0.116264	0.770611	0.528662	1.12329
Benign lipoma of limbs	Roseburia	Inverse variance weighted	16	-0.242691	0.144973	0.0941216	-0.526837	0.0414555	0.784514	0.59047	1.04233
Benign lipoma of limbs	Roseburia	Simple mode	16	-0.421986	0.345562	0.240874	-1.09929	0.255316	0.655743	0.333108	1.29087
Benign lipoma of limbs	Roseburia	Weighted mode	16	-0.404609	0.328037	0.236397	-1.04756	0.238343	0.667238	0.350792	1.26914
Benign lipoma of limbs	Coprobacter	MR Egger	14	-0.0330308	0.320737	0.919677	-0.661676	0.595614	0.967509	0.515986	1.81414
Benign lipoma of limbs	Coprobacter	Weighted median	14	0.0632283	0.13269	0.633709	-0.196843	0.3233	1.06527	0.821319	1.38168
Benign lipoma of limbs	Coprobacter	Inverse variance weighted	14	-0.0413914	0.0958238	0.665775	-0.229206	0.146423	0.959453	0.795165	1.15769
Benign lipoma of limbs	Coprobacter	Simple mode	14	0.117374	0.206422	0.579309	-0.287212	0.521961	1.12454	0.750352	1.68533
Benign lipoma of limbs	Coprobacter	Weighted mode	14	0.110145	0.198234	0.587898	-0.278393	0.498684	1.11644	0.756999	1.64655
Benign lipoma of limbs	Ruminococcusgnavusgroup	MR Egger	11	0.291806	0.585712	0.630285	-0.856189	1.4398	1.33884	0.424778	4.21985
Benign lipoma of limbs	Ruminococcusgnavusgroup	Weighted median	11	0.00434712	0.152351	0.977237	-0.294261	0.302956	1.00436	0.745082	1.35385
Benign lipoma of limbs	Ruminococcusgnavusgroup	Inverse variance weighted	11	0.0894884	0.116696	0.443172	-0.139237	0.318213	1.09361	0.870022	1.37467
Benign lipoma of limbs	Ruminococcusgnavusgroup	Simple mode	11	-0.112679	0.274649	0.690264	-0.650991	0.425634	0.893438	0.521529	1.53056
Benign lipoma of limbs	Ruminococcusgnavusgroup	Weighted mode	11	-0.0845671	0.264893	0.756106	-0.603758	0.434624	0.91891	0.546753	1.54438
Benign lipoma of limbs	Lactobacillus	MR Egger	8	0.1707	0.320573	0.613523	-0.457622	0.799023	1.18613	0.632786	2.22337
Benign lipoma of limbs	Lactobacillus	Weighted median	8	0.0726298	0.153336	0.635739	-0.227908	0.373168	1.07533	0.796197	1.45233
Benign lipoma of limbs	Lactobacillus	Inverse variance weighted	8	0.16793	0.115441	0.145759	-0.0583354	0.394195	1.18285	0.943334	1.48319
Benign lipoma of limbs	Lactobacillus	Simple mode	8	-0.0327839	0.254981	0.901311	-0.532547	0.466979	0.967748	0.587108	1.59517
Benign lipoma of limbs	Lactobacillus	Weighted mode	8	0.0375177	0.190801	0.849702	-0.336452	0.411488	1.03823	0.7143	1.50906
Benign lipoma of limbs	Desulfovibrio	MR Egger	10	-0.537751	0.560001	0.365041	-1.63535	0.559851	0.584061	0.194884	1.75041
Benign lipoma of limbs	Desulfovibrio	Weighted median	10	-0.184855	0.201418	0.358742	-0.579635	0.209925	0.831225	0.560103	1.23359
Benign lipoma of limbs	Desulfovibrio	Inverse variance weighted	10	-0.221526	0.182785	0.225532	-0.579786	0.136733	0.801295	0.560018	1.14652
Benign lipoma of limbs	Desulfovibrio	Simple mode	10	-0.173022	0.368164	0.649564	-0.894623	0.54858	0.84112	0.408762	1.73079
Benign lipoma of limbs	Desulfovibrio	Weighted mode	10	-0.308599	0.307083	0.341179	-0.910481	0.293283	0.734475	0.402331	1.34082
Benign lipoma of limbs	Bifidobacterium	MR Egger	14	0.015141	0.413441	0.971389	-0.795204	0.825486	1.01526	0.451489	2.28299
Benign lipoma of limbs	Bifidobacterium	Weighted median	14	0.0591531	0.180532	0.743169	-0.294689	0.412996	1.06094	0.744763	1.51134
Benign lipoma of limbs	Bifidobacterium	Inverse variance weighted	14	0.220104	0.154452	0.154139	-0.0826223	0.522831	1.24621	0.920699	1.6868
Benign lipoma of limbs	Bifidobacterium	Simple mode	14	0.00242291	0.302761	0.993736	-0.590988	0.595834	1.00243	0.55378	1.81454
Benign lipoma of limbs	Bifidobacterium	Weighted mode	14	0.0762865	0.240555	0.756183	-0.395201	0.547774	1.07927	0.673545	1.7294
Benign lipoma of limbs	Senegalimassilia	MR Egger	6	-0.855348	0.685753	0.280325	-2.19942	0.488728	0.425135	0.110867	1.63024
Benign lipoma of limbs	Senegalimassilia	Weighted median	6	0.0586148	0.198688	0.767987	-0.330814	0.448044	1.06037	0.718338	1.56525
Benign lipoma of limbs	Senegalimassilia	Inverse variance weighted	6	0.00153487	0.160881	0.992388	-0.313793	0.316862	1.00154	0.730671	1.37281
Benign lipoma of limbs	Senegalimassilia	Simple mode	6	0.131583	0.285974	0.664745	-0.428926	0.692093	1.14063	0.651208	1.99789
Benign lipoma of limbs	Senegalimassilia	Weighted mode	6	0.164066	0.287426	0.592825	-0.39929	0.727421	1.17829	0.670796	2.06974
Benign lipoma of limbs	Adlercreutzia	MR Egger	12	0.0428118	0.606529	0.94512	-1.14599	1.23161	1.04374	0.31791	3.42674
Benign lipoma of limbs	Adlercreutzia	Weighted median	12	0.217147	0.168708	0.198052	-0.11352	0.547814	1.24253	0.892687	1.72947
Benign lipoma of limbs	Adlercreutzia	Inverse variance weighted	12	0.191143	0.119021	0.108282	-0.0421381	0.424425	1.21063	0.958737	1.52871
Benign lipoma of limbs	Adlercreutzia	Simple mode	12	0.427269	0.300206	0.182401	-0.161135	1.01567	1.53307	0.851177	2.76122
Benign lipoma of limbs	Adlercreutzia	Weighted mode	12	0.416485	0.323561	0.224452	-0.217694	1.05066	1.51662	0.804372	2.85955
Benign lipoma of limbs	Ruminococcusgauvreauiigroup	MR Egger	13	0.340292	0.594421	0.578512	-0.824773	1.50536	1.40536	0.438334	4.50577
Benign lipoma of limbs	Ruminococcusgauvreauiigroup	Weighted median	13	-0.165154	0.187281	0.377858	-0.532225	0.201917	0.847763	0.587297	1.22375
Benign lipoma of limbs	Ruminococcusgauvreauiigroup	Inverse variance weighted	13	-0.131651	0.137474	0.338242	-0.4011	0.137798	0.876647	0.669583	1.14774
Benign lipoma of limbs	Ruminococcusgauvreauiigroup	Simple mode	13	-0.404069	0.32395	0.236076	-1.03901	0.230874	0.667598	0.353804	1.2597
Benign lipoma of limbs	Ruminococcusgauvreauiigroup	Weighted mode	13	-0.395175	0.351029	0.282278	-1.08319	0.292841	0.673562	0.338514	1.34023
Benign lipoma of limbs	Victivallis	MR Egger	12	0.287415	0.59625	0.640155	-0.881235	1.45607	1.33298	0.414271	4.28905
Benign lipoma of limbs	Victivallis	Weighted median	12	-0.0909653	0.105117	0.386833	-0.296994	0.115063	0.913049	0.743049	1.12194
Benign lipoma of limbs	Victivallis	Inverse variance weighted	12	-0.0267005	0.0872561	0.759603	-0.197722	0.144321	0.973653	0.820598	1.15526
Benign lipoma of limbs	Victivallis	Simple mode	12	-0.135811	0.173265	0.449688	-0.475411	0.203789	0.873008	0.62163	1.22604
Benign lipoma of limbs	Victivallis	Weighted mode	12	-0.149334	0.181491	0.428091	-0.505057	0.20639	0.861282	0.603471	1.22923
Benign lipoma of limbs	Coprococcus1	MR Egger	14	-0.125184	0.371995	0.742291	-0.854293	0.603926	0.882335	0.425584	1.82929
Benign lipoma of limbs	Coprococcus1	Weighted median	14	-0.0548601	0.189051	0.771673	-0.4254	0.31568	0.946618	0.653508	1.37119
Benign lipoma of limbs	Coprococcus1	Inverse variance weighted	14	-0.147813	0.142792	0.300592	-0.427686	0.132059	0.862592	0.652016	1.14118
Benign lipoma of limbs	Coprococcus1	Simple mode	14	-0.00435842	0.308286	0.988935	-0.608599	0.599882	0.995651	0.544113	1.8219
Benign lipoma of limbs	Coprococcus1	Weighted mode	14	-0.00435842	0.26955	0.987345	-0.532677	0.52396	0.995651	0.587031	1.6887
Benign lipoma of limbs	Eubacteriumoxidoreducensgroup	MR Egger	6	0.0868577	0.524871	0.87659	-0.94189	1.11561	1.09074	0.38989	3.05142
Benign lipoma of limbs	Eubacteriumoxidoreducensgroup	Weighted median	6	-0.0302967	0.153608	0.843645	-0.331369	0.270775	0.970158	0.71794	1.31098
Benign lipoma of limbs	Eubacteriumoxidoreducensgroup	Inverse variance weighted	6	0.0650967	0.13254	0.623321	-0.194681	0.324874	1.06726	0.823097	1.38386
Benign lipoma of limbs	Eubacteriumoxidoreducensgroup	Simple mode	6	-0.068327	0.235125	0.783026	-0.529173	0.392519	0.933955	0.589092	1.48071
Benign lipoma of limbs	Eubacteriumoxidoreducensgroup	Weighted mode	6	-0.0704454	0.224353	0.766204	-0.510177	0.369286	0.931979	0.600389	1.4467
Benign lipoma of limbs	Fusicatenibacter	MR Egger	18	-0.679328	0.583782	0.261619	-1.82354	0.464885	0.506958	0.161453	1.59183
Benign lipoma of limbs	Fusicatenibacter	Weighted median	18	-0.00516281	0.212586	0.980625	-0.421831	0.411506	0.99485	0.655845	1.50909
Benign lipoma of limbs	Fusicatenibacter	Inverse variance weighted	18	0.0857599	0.159818	0.591537	-0.227483	0.399003	1.08954	0.796536	1.49034
Benign lipoma of limbs	Fusicatenibacter	Simple mode	18	0.0095506	0.373696	0.979908	-0.722893	0.741994	1.0096	0.485346	2.10012
Benign lipoma of limbs	Fusicatenibacter	Weighted mode	18	-0.0384776	0.359647	0.916052	-0.743385	0.66643	0.962253	0.475501	1.94727
Benign lipoma of limbs	Parabacteroides	MR Egger	8	0.0437022	0.748708	0.955349	-1.42377	1.51117	1.04467	0.240805	4.53203
Benign lipoma of limbs	Parabacteroides	Weighted median	8	-0.14397	0.249908	0.564554	-0.633789	0.34585	0.865914	0.530578	1.41319
Benign lipoma of limbs	Parabacteroides	Inverse variance weighted	8	-0.0722833	0.198981	0.716405	-0.462286	0.31772	0.930267	0.629842	1.37399
Benign lipoma of limbs	Parabacteroides	Simple mode	8	-0.239271	0.400528	0.56906	-1.02431	0.545764	0.787202	0.359046	1.72593
Benign lipoma of limbs	Parabacteroides	Weighted mode	8	-0.198298	0.36467	0.603476	-0.913051	0.516455	0.820125	0.401298	1.67607
Benign lipoma of limbs	Alloprevotella	MR Egger	6	-0.378273	1.01747	0.728916	-2.37252	1.61598	0.685044	0.0932453	5.0328
Benign lipoma of limbs	Alloprevotella	Weighted median	6	0.0338215	0.128183	0.791893	-0.217418	0.285061	1.0344	0.804594	1.32984
Benign lipoma of limbs	Alloprevotella	Inverse variance weighted	6	0.0114936	0.103466	0.911548	-0.191299	0.214286	1.01156	0.825885	1.23898
Benign lipoma of limbs	Alloprevotella	Simple mode	6	0.0396251	0.178241	0.832867	-0.309727	0.388977	1.04042	0.733647	1.47547
Benign lipoma of limbs	Alloprevotella	Weighted mode	6	0.0396251	0.189959	0.842993	-0.332694	0.411944	1.04042	0.71699	1.50975
Benign lipoma of limbs	Bilophila	MR Egger	15	-1.00097	0.555487	0.0947739	-2.08973	0.0877809	0.367522	0.123721	1.09175
Benign lipoma of limbs	Bilophila	Weighted median	15	-0.043227	0.17528	0.805205	-0.386776	0.300322	0.957694	0.679243	1.35029
Benign lipoma of limbs	Bilophila	Inverse variance weighted	15	-0.107783	0.132975	0.417621	-0.368414	0.152847	0.897822	0.691831	1.16515
Benign lipoma of limbs	Bilophila	Simple mode	15	-0.0356159	0.329924	0.915566	-0.682268	0.611036	0.965011	0.505469	1.84234
Benign lipoma of limbs	Bilophila	Weighted mode	15	-0.0464041	0.322029	0.887476	-0.677581	0.584773	0.954656	0.507844	1.79458
Benign lipoma of limbs	RuminococcaceaeUCG005	MR Egger	17	0.00978111	0.404678	0.981036	-0.783388	0.80295	1.00983	0.456856	2.23212
Benign lipoma of limbs	RuminococcaceaeUCG005	Weighted median	17	0.177595	0.186306	0.340466	-0.187564	0.542754	1.19434	0.828976	1.72074
Benign lipoma of limbs	RuminococcaceaeUCG005	Inverse variance weighted	17	0.0605788	0.141748	0.66911	-0.217247	0.338405	1.06245	0.804731	1.40271
Benign lipoma of limbs	RuminococcaceaeUCG005	Simple mode	17	0.318886	0.380232	0.414013	-0.426368	1.06414	1.37559	0.652876	2.89835
Benign lipoma of limbs	RuminococcaceaeUCG005	Weighted mode	17	0.423728	0.366186	0.264199	-0.293996	1.14145	1.52765	0.745279	3.13131
Benign lipoma of limbs	Butyricimonas	MR Egger	16	-0.296924	0.484843	0.550084	-1.24722	0.653369	0.743101	0.287304	1.92201
Benign lipoma of limbs	Butyricimonas	Weighted median	16	-0.247333	0.172222	0.150966	-0.58489	0.0902227	0.78088	0.557167	1.09442
Benign lipoma of limbs	Butyricimonas	Inverse variance weighted	16	-0.135672	0.120502	0.260211	-0.371857	0.100512	0.873129	0.689453	1.10574
Benign lipoma of limbs	Butyricimonas	Simple mode	16	-0.437591	0.37104	0.256621	-1.16483	0.289647	0.64559	0.311976	1.33596
Benign lipoma of limbs	Butyricimonas	Weighted mode	16	-0.416893	0.34349	0.243628	-1.09013	0.256347	0.659091	0.336172	1.2922
Benign lipoma of limbs	Romboutsia	MR Egger	14	0.229955	0.390689	0.56705	-0.535794	0.995705	1.25854	0.585204	2.70663
Benign lipoma of limbs	Romboutsia	Weighted median	14	0.0502882	0.18204	0.782357	-0.30651	0.407086	1.05157	0.736012	1.50243
Benign lipoma of limbs	Romboutsia	Inverse variance weighted	14	0.0744591	0.136898	0.586508	-0.19386	0.342779	1.0773	0.823773	1.40886
Benign lipoma of limbs	Romboutsia	Simple mode	14	-0.0408967	0.334123	0.904454	-0.695778	0.613985	0.959928	0.498686	1.84778
Benign lipoma of limbs	Romboutsia	Weighted mode	14	-0.0168978	0.300703	0.956042	-0.606276	0.572481	0.983244	0.545378	1.77266
Benign lipoma of limbs	LachnospiraceaeUCG010	MR Egger	12	-0.303551	0.511355	0.565951	-1.30581	0.698706	0.738192	0.270954	2.01115
Benign lipoma of limbs	LachnospiraceaeUCG010	Weighted median	12	-0.384005	0.215147	0.0742862	-0.805693	0.0376838	0.681128	0.446778	1.0384
Benign lipoma of limbs	LachnospiraceaeUCG010	Inverse variance weighted	12	-0.127419	0.156477	0.415473	-0.434113	0.179275	0.880365	0.647839	1.19635
Benign lipoma of limbs	LachnospiraceaeUCG010	Simple mode	12	-0.501544	0.401394	0.237414	-1.28828	0.285189	0.605595	0.275745	1.33001
Benign lipoma of limbs	LachnospiraceaeUCG010	Weighted mode	12	-0.508114	0.348895	0.173238	-1.19195	0.17572	0.601629	0.303629	1.1921
Benign lipoma of limbs	Gordonibacter	MR Egger	13	-0.460765	0.29188	0.14273	-1.03285	0.11132	0.630801	0.355991	1.11775
Benign lipoma of limbs	Gordonibacter	Weighted median	13	-0.0915414	0.0965169	0.342901	-0.280715	0.0976317	0.912524	0.755244	1.10256
Benign lipoma of limbs	Gordonibacter	Inverse variance weighted	13	-0.0525233	0.0744097	0.480271	-0.198366	0.0933196	0.948832	0.820069	1.09781
Benign lipoma of limbs	Gordonibacter	Simple mode	13	-0.115087	0.147905	0.451574	-0.404981	0.174808	0.891289	0.666989	1.19102
Benign lipoma of limbs	Gordonibacter	Weighted mode	13	-0.123347	0.148978	0.423857	-0.415343	0.16865	0.883957	0.660114	1.18371
Benign lipoma of limbs	Eubacteriumcoprostanoligenesgroup	MR Egger	14	-0.499421	0.71816	0.50004	-1.90701	0.908172	0.606882	0.148523	2.47979
Benign lipoma of limbs	Eubacteriumcoprostanoligenesgroup	Weighted median	14	-0.0750052	0.233603	0.74815	-0.532867	0.382856	0.927739	0.58692	1.46647
Benign lipoma of limbs	Eubacteriumcoprostanoligenesgroup	Inverse variance weighted	14	-0.06062	0.177533	0.732759	-0.408585	0.287345	0.941181	0.66459	1.33288
Benign lipoma of limbs	Eubacteriumcoprostanoligenesgroup	Simple mode	14	0.0117563	0.356125	0.974167	-0.686248	0.709761	1.01183	0.503461	2.03351
Benign lipoma of limbs	Eubacteriumcoprostanoligenesgroup	Weighted mode	14	-0.0702695	0.325185	0.832271	-0.707632	0.567093	0.932143	0.49281	1.76313
Benign lipoma of limbs	Subdoligranulum	MR Egger	13	-0.199176	0.409486	0.636225	-1.00177	0.603416	0.819405	0.367229	1.82835
Benign lipoma of limbs	Subdoligranulum	Weighted median	13	0.0104578	0.2099	0.960264	-0.400947	0.421862	1.01051	0.669686	1.5248
Benign lipoma of limbs	Subdoligranulum	Inverse variance weighted	13	-0.120999	0.15136	0.424049	-0.417665	0.175666	0.886034	0.658583	1.19204
Benign lipoma of limbs	Subdoligranulum	Simple mode	13	0.235315	0.325337	0.483358	-0.402344	0.872975	1.26531	0.66875	2.39402
Benign lipoma of limbs	Subdoligranulum	Weighted mode	13	0.151419	0.298038	0.620625	-0.432734	0.735573	1.16348	0.648733	2.08668
Benign lipoma of limbs	Sutterella	MR Egger	12	-0.0019533	0.629979	0.997587	-1.23671	1.23281	0.998049	0.290337	3.43084
Benign lipoma of limbs	Sutterella	Weighted median	12	0.155963	0.20032	0.436232	-0.236663	0.548589	1.16878	0.789257	1.73081
Benign lipoma of limbs	Sutterella	Inverse variance weighted	12	0.141977	0.146067	0.33105	-0.144314	0.428269	1.15255	0.865616	1.5346
Benign lipoma of limbs	Sutterella	Simple mode	12	0.230733	0.320616	0.486747	-0.397675	0.859141	1.25952	0.67188	2.36113
Benign lipoma of limbs	Sutterella	Weighted mode	12	0.19345	0.30258	0.535692	-0.399607	0.786508	1.21343	0.670583	2.19572
Benign lipoma of limbs	Methanobrevibacter	MR Egger	8	0.739669	0.409258	0.120718	-0.0624759	1.54181	2.09524	0.939436	4.67306
Benign lipoma of limbs	Methanobrevibacter	Weighted median	8	-0.127981	0.135116	0.343538	-0.392808	0.136845	0.87987	0.675158	1.14665
Benign lipoma of limbs	Methanobrevibacter	Inverse variance weighted	8	-0.0853919	0.102543	0.40499	-0.286376	0.115592	0.918152	0.75098	1.12254
Benign lipoma of limbs	Methanobrevibacter	Simple mode	8	-0.156007	0.221727	0.504406	-0.590591	0.278577	0.855553	0.554	1.32125
Benign lipoma of limbs	Methanobrevibacter	Weighted mode	8	-0.173635	0.202065	0.418627	-0.569683	0.222413	0.840604	0.565705	1.24909
Benign lipoma of limbs	Marvinbryantia	MR Egger	10	0.13427	0.708399	0.854391	-1.25419	1.52273	1.1437	0.285306	4.58474
Benign lipoma of limbs	Marvinbryantia	Weighted median	10	0.0749884	0.22567	0.739669	-0.367326	0.517302	1.07787	0.692584	1.6775
Benign lipoma of limbs	Marvinbryantia	Inverse variance weighted	10	-0.0842734	0.171477	0.623103	-0.420367	0.251821	0.91918	0.656805	1.28637
Benign lipoma of limbs	Marvinbryantia	Simple mode	10	0.259231	0.393695	0.526729	-0.512411	1.03087	1.29593	0.599049	2.80351
Benign lipoma of limbs	Marvinbryantia	Weighted mode	10	0.259231	0.306549	0.419666	-0.341605	0.860067	1.29593	0.710629	2.36332
Benign lipoma of limbs	Intestinimonas	MR Egger	18	0.0953248	0.310513	0.762809	-0.51328	0.70393	1.10002	0.598529	2.02168
Benign lipoma of limbs	Intestinimonas	Weighted median	18	0.218264	0.151957	0.150902	-0.0795717	0.5161	1.24392	0.923512	1.67548
Benign lipoma of limbs	Intestinimonas	Inverse variance weighted	18	0.171922	0.113079	0.128418	-0.0497128	0.393556	1.18758	0.951503	1.48224
Benign lipoma of limbs	Intestinimonas	Simple mode	18	0.309167	0.291345	0.303457	-0.26187	0.880204	1.36229	0.769611	2.41139
Benign lipoma of limbs	Intestinimonas	Weighted mode	18	0.210385	0.258101	0.426273	-0.295493	0.716263	1.23415	0.744164	2.04677
Benign lipoma of limbs	Ruminococcus2	MR Egger	15	0.220128	0.29955	0.47547	-0.366989	0.807246	1.24624	0.692817	2.24173
Benign lipoma of limbs	Ruminococcus2	Weighted median	15	0.229715	0.160357	0.151995	-0.084585	0.544014	1.25824	0.918894	1.72291
Benign lipoma of limbs	Ruminococcus2	Inverse variance weighted	15	0.191141	0.123967	0.123103	-0.0518332	0.434116	1.21063	0.949487	1.5436
Benign lipoma of limbs	Ruminococcus2	Simple mode	15	0.347854	0.258569	0.199914	-0.158941	0.85465	1.41603	0.853046	2.35055
Benign lipoma of limbs	Ruminococcus2	Weighted mode	15	0.347854	0.23687	0.164064	-0.11641	0.812119	1.41603	0.89011	2.25268
Benign lipoma of limbs	Collinsella	MR Egger	11	-1.16355	0.69398	0.127929	-2.52375	0.196649	0.312375	0.0801582	1.21732
Benign lipoma of limbs	Collinsella	Weighted median	11	0.0856891	0.238469	0.719349	-0.381711	0.553089	1.08947	0.682692	1.73862
Benign lipoma of limbs	Collinsella	Inverse variance weighted	11	-0.0704151	0.174545	0.686639	-0.412524	0.271694	0.932007	0.661977	1.31218
Benign lipoma of limbs	Collinsella	Simple mode	11	0.155039	0.356385	0.672777	-0.543475	0.853554	1.1677	0.580727	2.34798
Benign lipoma of limbs	Collinsella	Weighted mode	11	0.122032	0.353698	0.737228	-0.571216	0.81528	1.12979	0.564838	2.25981
Benign lipoma of limbs	Streptococcus	MR Egger	17	-0.322216	0.614849	0.607897	-1.52732	0.882889	0.724542	0.217117	2.41788
Benign lipoma of limbs	Streptococcus	Weighted median	17	0.320154	0.218407	0.142686	-0.107923	0.748231	1.37734	0.897696	2.11326
Benign lipoma of limbs	Streptococcus	Inverse variance weighted	17	0.000900632	0.154751	0.995356	-0.30241	0.304212	1.0009	0.739035	1.35556
Benign lipoma of limbs	Streptococcus	Simple mode	17	0.48057	0.459792	0.311469	-0.420622	1.38176	1.617	0.656638	3.98191
Benign lipoma of limbs	Streptococcus	Weighted mode	17	0.505018	0.473728	0.302224	-0.423488	1.43352	1.65702	0.654759	4.19345
Benign lipoma of limbs	Tyzzerella3	MR Egger	14	0.790933	0.638967	0.239451	-0.461442	2.04331	2.20545	0.630374	7.7161
Benign lipoma of limbs	Tyzzerella3	Weighted median	14	0.115662	0.12918	0.370596	-0.137531	0.368855	1.12262	0.871508	1.44608
Benign lipoma of limbs	Tyzzerella3	Inverse variance weighted	14	0.0951604	0.110383	0.388635	-0.12119	0.311511	1.09984	0.885866	1.36549
Benign lipoma of limbs	Tyzzerella3	Simple mode	14	-0.0663901	0.251138	0.795649	-0.55862	0.42584	0.935766	0.571998	1.53088
Benign lipoma of limbs	Tyzzerella3	Weighted mode	14	0.0565173	0.224209	0.804925	-0.382933	0.495968	1.05814	0.681859	1.64209
Benign lipoma of limbs	Ruminiclostridium6	MR Egger	17	-0.168751	0.341338	0.6282	-0.837773	0.500272	0.844719	0.432673	1.64917
Benign lipoma of limbs	Ruminiclostridium6	Weighted median	17	-0.105471	0.185143	0.568898	-0.468351	0.257408	0.8999	0.626034	1.29357
Benign lipoma of limbs	Ruminiclostridium6	Inverse variance weighted	17	-0.26299	0.125891	0.0367056	-0.509737	-0.0162429	0.76875	0.600654	0.983888
Benign lipoma of limbs	Ruminiclostridium6	Simple mode	17	0.0253579	0.300291	0.933751	-0.563213	0.613928	1.02568	0.569377	1.84768
Benign lipoma of limbs	Ruminiclostridium6	Weighted mode	17	-0.0266072	0.251771	0.91715	-0.520078	0.466864	0.973744	0.594474	1.59498
Benign lipoma of limbs	Eubacteriumruminantiumgroup	MR Egger	19	-0.589105	0.30085	0.0668328	-1.17877	0.000560923	0.554824	0.307657	1.00056
Benign lipoma of limbs	Eubacteriumruminantiumgroup	Weighted median	19	0.00717752	0.124858	0.954158	-0.237543	0.251898	1.0072	0.788563	1.28647
Benign lipoma of limbs	Eubacteriumruminantiumgroup	Inverse variance weighted	19	-0.0444942	0.0978163	0.649199	-0.236214	0.147226	0.956481	0.789612	1.15862
Benign lipoma of limbs	Eubacteriumruminantiumgroup	Simple mode	19	0.162966	0.2678	0.550434	-0.361922	0.687854	1.177	0.696337	1.98944
Benign lipoma of limbs	Eubacteriumruminantiumgroup	Weighted mode	19	0.125828	0.277616	0.655789	-0.418299	0.669956	1.13409	0.658165	1.95415
Benign lipoma of limbs	Terrisporobacter	MR Egger	5	-0.0286977	0.623188	0.966164	-1.25015	1.19275	0.97171	0.286463	3.29614
Benign lipoma of limbs	Terrisporobacter	Weighted median	5	-0.139792	0.217252	0.51993	-0.565606	0.286023	0.869539	0.568016	1.33112
Benign lipoma of limbs	Terrisporobacter	Inverse variance weighted	5	-0.165257	0.180182	0.359057	-0.518414	0.187901	0.847676	0.595464	1.20671
Benign lipoma of limbs	Terrisporobacter	Simple mode	5	-0.471134	0.33346	0.230567	-1.12471	0.182447	0.624294	0.324745	1.20015
Benign lipoma of limbs	Terrisporobacter	Weighted mode	5	0.106154	0.33359	0.766241	-0.547682	0.759991	1.11199	0.578289	2.13826
Benign lipoma of limbs	Howardella	MR Egger	11	0.0125374	0.329324	0.970463	-0.632938	0.658013	1.01262	0.531029	1.93095
Benign lipoma of limbs	Howardella	Weighted median	11	0.0197465	0.117123	0.866114	-0.209814	0.249307	1.01994	0.810735	1.28314
Benign lipoma of limbs	Howardella	Inverse variance weighted	11	0.0325656	0.0783798	0.677787	-0.121059	0.18619	1.0331	0.885982	1.20465
Benign lipoma of limbs	Howardella	Simple mode	11	0.00652269	0.168498	0.969883	-0.323732	0.336778	1.00654	0.723444	1.40043
Benign lipoma of limbs	Howardella	Weighted mode	11	-0.00919836	0.151174	0.952681	-0.3055	0.287103	0.990844	0.736755	1.33256
Benign lipoma of limbs	Bacteroides	MR Egger	12	-1.23073	0.87659	0.190605	-2.94885	0.487383	0.292078	0.0523999	1.62805
Benign lipoma of limbs	Bacteroides	Weighted median	12	-0.111812	0.218983	0.609632	-0.541019	0.317394	0.894212	0.582155	1.37354
Benign lipoma of limbs	Bacteroides	Inverse variance weighted	12	-0.0451379	0.165558	0.785129	-0.369631	0.279355	0.955866	0.690989	1.32228
Benign lipoma of limbs	Bacteroides	Simple mode	12	0.00731553	0.38521	0.985188	-0.747697	0.762328	1.00734	0.473456	2.14326
Benign lipoma of limbs	Bacteroides	Weighted mode	12	-0.0547076	0.370421	0.885259	-0.780732	0.671317	0.946762	0.458071	1.95681
Benign lipoma of limbs	LachnospiraceaeNK4A136group	MR Egger	15	0.255862	0.25075	0.326158	-0.235607	0.747331	1.29157	0.790091	2.11136
Benign lipoma of limbs	LachnospiraceaeNK4A136group	Weighted median	15	-0.00238639	0.169645	0.988777	-0.33489	0.330117	0.997616	0.715417	1.39113
Benign lipoma of limbs	LachnospiraceaeNK4A136group	Inverse variance weighted	15	-0.118003	0.12559	0.347429	-0.364159	0.128154	0.888694	0.694781	1.13673
Benign lipoma of limbs	LachnospiraceaeNK4A136group	Simple mode	15	-0.330059	0.331289	0.33602	-0.979385	0.319268	0.718882	0.375542	1.37612
Benign lipoma of limbs	LachnospiraceaeNK4A136group	Weighted mode	15	0.180596	0.214556	0.414092	-0.239934	0.601125	1.19793	0.78668	1.82417
Benign lipoma of limbs	Eubacteriumeligensgroup	MR Egger	10	-0.104384	0.461639	0.826782	-1.00919	0.800428	0.90088	0.364512	2.22649
Benign lipoma of limbs	Eubacteriumeligensgroup	Weighted median	10	0.220309	0.211897	0.29848	-0.195009	0.635626	1.24646	0.822828	1.8882
Benign lipoma of limbs	Eubacteriumeligensgroup	Inverse variance weighted	10	0.205623	0.163708	0.209103	-0.115245	0.526491	1.22829	0.891148	1.69298
Benign lipoma of limbs	Eubacteriumeligensgroup	Simple mode	10	0.326284	0.31463	0.326776	-0.290391	0.942958	1.38581	0.747971	2.56757
Benign lipoma of limbs	Eubacteriumeligensgroup	Weighted mode	10	0.299369	0.30578	0.353145	-0.29996	0.898698	1.34901	0.740848	2.4564
Benign lipoma of limbs	Oscillibacter	MR Egger	16	0.213006	0.346372	0.548446	-0.465884	0.891896	1.23739	0.62758	2.43975
Benign lipoma of limbs	Oscillibacter	Weighted median	16	0.0670584	0.130683	0.607856	-0.189081	0.323198	1.06936	0.827719	1.38154
Benign lipoma of limbs	Oscillibacter	Inverse variance weighted	16	0.0973906	0.098952	0.325007	-0.0965553	0.291336	1.10229	0.90796	1.33821
Benign lipoma of limbs	Oscillibacter	Simple mode	16	0.194962	0.211769	0.371812	-0.220106	0.610029	1.21526	0.802434	1.84048
Benign lipoma of limbs	Oscillibacter	Weighted mode	16	0.077893	0.21217	0.718654	-0.337961	0.493747	1.08101	0.713223	1.63844
Benign lipoma of limbs	Escherichia.Shigella	MR Egger	15	0.726416	0.476523	0.151358	-0.207568	1.6604	2.06766	0.812558	5.26142
Benign lipoma of limbs	Escherichia.Shigella	Weighted median	15	0.205229	0.192704	0.286879	-0.172472	0.58293	1.22781	0.841582	1.79128
Benign lipoma of limbs	Escherichia.Shigella	Inverse variance weighted	15	0.0562766	0.161626	0.727697	-0.260511	0.373064	1.05789	0.770658	1.45218
Benign lipoma of limbs	Escherichia.Shigella	Simple mode	15	0.443348	0.461947	0.35347	-0.462069	1.34877	1.55792	0.629979	3.85267
Benign lipoma of limbs	Escherichia.Shigella	Weighted mode	15	0.466324	0.370107	0.228278	-0.259085	1.19173	1.59412	0.771758	3.29278
Benign lipoma of limbs	Ruminococcus1	MR Egger	13	0.0514227	0.390465	0.897603	-0.713888	0.816734	1.05277	0.489736	2.2631
Benign lipoma of limbs	Ruminococcus1	Weighted median	13	0.134167	0.191872	0.484392	-0.241901	0.510235	1.14358	0.785134	1.66568
Benign lipoma of limbs	Ruminococcus1	Inverse variance weighted	13	0.0645906	0.141536	0.648134	-0.212819	0.342001	1.06672	0.808302	1.40776
Benign lipoma of limbs	Ruminococcus1	Simple mode	13	0.167469	0.302298	0.589762	-0.425035	0.759974	1.18231	0.653747	2.13822
Benign lipoma of limbs	Ruminococcus1	Weighted mode	13	0.145426	0.287368	0.62198	-0.417815	0.708667	1.15653	0.658484	2.03128
Benign lipoma of limbs	LachnospiraceaeFCS020group	MR Egger	15	0.545532	0.335181	0.127598	-0.111424	1.20249	1.72553	0.89456	3.32839
Benign lipoma of limbs	LachnospiraceaeFCS020group	Weighted median	15	-0.0144602	0.171248	0.932706	-0.350106	0.321186	0.985644	0.704613	1.37876
Benign lipoma of limbs	LachnospiraceaeFCS020group	Inverse variance weighted	15	0.0344404	0.126274	0.78505	-0.213056	0.281937	1.03504	0.808111	1.32569
Benign lipoma of limbs	LachnospiraceaeFCS020group	Simple mode	15	-0.326347	0.314541	0.317077	-0.942848	0.290155	0.721555	0.389517	1.33663
Benign lipoma of limbs	LachnospiraceaeFCS020group	Weighted mode	15	-0.298111	0.294173	0.32807	-0.874689	0.278467	0.742219	0.416992	1.3211
Benign lipoma of limbs	Eubacteriumventriosumgroup	MR Egger	15	0.49618	0.703202	0.492888	-0.882097	1.87446	1.64243	0.413914	6.51727
Benign lipoma of limbs	Eubacteriumventriosumgroup	Weighted median	15	-0.0449975	0.199453	0.821509	-0.435925	0.34593	0.956	0.646666	1.4133
Benign lipoma of limbs	Eubacteriumventriosumgroup	Inverse variance weighted	15	0.0336634	0.154138	0.827119	-0.268447	0.335774	1.03424	0.764566	1.39902
Benign lipoma of limbs	Eubacteriumventriosumgroup	Simple mode	15	-0.249305	0.377241	0.519427	-0.988698	0.490088	0.779342	0.372061	1.63246
Benign lipoma of limbs	Eubacteriumventriosumgroup	Weighted mode	15	-0.121354	0.360437	0.741348	-0.82781	0.585103	0.885721	0.437005	1.79518
Benign lipoma of limbs	LachnospiraceaeUCG004	MR Egger	13	0.460521	0.639043	0.486163	-0.792003	1.71304	1.5849	0.452937	5.54582
Benign lipoma of limbs	LachnospiraceaeUCG004	Weighted median	13	0.136836	0.218643	0.531419	-0.291704	0.565376	1.14664	0.746989	1.76011
Benign lipoma of limbs	LachnospiraceaeUCG004	Inverse variance weighted	13	0.081086	0.153189	0.596583	-0.219164	0.381336	1.08446	0.80319	1.46424
Benign lipoma of limbs	LachnospiraceaeUCG004	Simple mode	13	0.259198	0.374476	0.50201	-0.474776	0.993172	1.29589	0.622025	2.69979
Benign lipoma of limbs	LachnospiraceaeUCG004	Weighted mode	13	0.252016	0.35816	0.495083	-0.449977	0.95401	1.28662	0.637643	2.5961
Benign lipoma of limbs	RuminococcaceaeUCG010	MR Egger	8	0.234204	0.685542	0.744274	-1.10946	1.57787	1.2639	0.329738	4.8446
Benign lipoma of limbs	RuminococcaceaeUCG010	Weighted median	8	-0.229422	0.240119	0.339349	-0.700055	0.241211	0.794993	0.496558	1.27279
Benign lipoma of limbs	RuminococcaceaeUCG010	Inverse variance weighted	8	-0.210902	0.214564	0.325641	-0.631448	0.209644	0.809853	0.531821	1.23324
Benign lipoma of limbs	RuminococcaceaeUCG010	Simple mode	8	-0.46434	0.346788	0.222424	-1.14404	0.215364	0.62855	0.318528	1.24031
Benign lipoma of limbs	RuminococcaceaeUCG010	Weighted mode	8	-0.210331	0.288294	0.48934	-0.775387	0.354726	0.810316	0.460526	1.42579
Benign lipoma of limbs	RuminococcaceaeUCG014	MR Egger	17	0.236377	0.302405	0.446579	-0.356337	0.829092	1.26665	0.700237	2.29124
Benign lipoma of limbs	RuminococcaceaeUCG014	Weighted median	17	0.061251	0.166971	0.713741	-0.266012	0.388514	1.06317	0.76643	1.47479
Benign lipoma of limbs	RuminococcaceaeUCG014	Inverse variance weighted	17	0.0880998	0.116711	0.450337	-0.140654	0.316854	1.0921	0.86879	1.3728
Benign lipoma of limbs	RuminococcaceaeUCG014	Simple mode	17	-0.000108053	0.276558	0.999693	-0.542161	0.541945	0.999892	0.58149	1.71935
Benign lipoma of limbs	RuminococcaceaeUCG014	Weighted mode	17	0.0395821	0.209721	0.852673	-0.371472	0.450636	1.04038	0.689718	1.56931
Benign lipoma of limbs	Hungatella	MR Egger	5	0.142833	0.78804	0.867724	-1.40173	1.68739	1.15354	0.246172	5.40537
Benign lipoma of limbs	Hungatella	Weighted median	5	-0.0176118	0.168453	0.916733	-0.34778	0.312556	0.982542	0.706255	1.36691
Benign lipoma of limbs	Hungatella	Inverse variance weighted	5	0.00061854	0.129919	0.996201	-0.254022	0.255259	1.00062	0.775674	1.2908
Benign lipoma of limbs	Hungatella	Simple mode	5	-0.0224276	0.206006	0.918549	-0.426199	0.381344	0.977822	0.652986	1.46425
Benign lipoma of limbs	Hungatella	Weighted mode	5	-0.0188125	0.197331	0.928634	-0.40558	0.367955	0.981363	0.66659	1.44478
Benign lipoma of limbs	Phascolarctobacterium	MR Egger	11	0.195786	0.646756	0.768983	-1.07186	1.46343	1.21627	0.342373	4.32075
Benign lipoma of limbs	Phascolarctobacterium	Weighted median	11	-0.00783975	0.195864	0.968072	-0.391733	0.376053	0.992191	0.675885	1.45652
Benign lipoma of limbs	Phascolarctobacterium	Inverse variance weighted	11	0.0292222	0.15496	0.850423	-0.274499	0.332943	1.02965	0.759953	1.39507
Benign lipoma of limbs	Phascolarctobacterium	Simple mode	11	-0.0648363	0.383368	0.869072	-0.816238	0.686566	0.937221	0.442092	1.98688
Benign lipoma of limbs	Phascolarctobacterium	Weighted mode	11	-0.0648363	0.405706	0.876212	-0.860019	0.730347	0.937221	0.423154	2.0758
Benign lipoma of limbs	Clostridiumsensustricto1	MR Egger	9	0.0921704	0.408755	0.82804	-0.70899	0.893331	1.09655	0.492141	2.44325
Benign lipoma of limbs	Clostridiumsensustricto1	Weighted median	9	-0.0170199	0.210417	0.935532	-0.429437	0.395397	0.983124	0.650876	1.48497
Benign lipoma of limbs	Clostridiumsensustricto1	Inverse variance weighted	9	-0.0274563	0.158269	0.862275	-0.337663	0.282751	0.972917	0.713436	1.32677
Benign lipoma of limbs	Clostridiumsensustricto1	Simple mode	9	-0.114172	0.312751	0.724531	-0.727163	0.49882	0.892105	0.483278	1.64678
Benign lipoma of limbs	Clostridiumsensustricto1	Weighted mode	9	0.163551	0.274107	0.567226	-0.373699	0.7008	1.17769	0.688184	2.01537
Benign lipoma of limbs	Lachnospira	MR Egger	7	-2.6652	1.20878	0.0786112	-5.03441	-0.295985	0.0695855	0.00651002	0.743799
Benign lipoma of limbs	Lachnospira	Weighted median	7	-0.0587392	0.305862	0.847707	-0.658229	0.540751	0.942953	0.517767	1.7173
Benign lipoma of limbs	Lachnospira	Inverse variance weighted	7	-0.115042	0.242159	0.634737	-0.589673	0.359589	0.891328	0.554508	1.43274
Benign lipoma of limbs	Lachnospira	Simple mode	7	0.298083	0.497421	0.57092	-0.676863	1.27303	1.34727	0.508209	3.57165
Benign lipoma of limbs	Lachnospira	Weighted mode	7	0.211346	0.456081	0.659414	-0.682573	1.10527	1.23534	0.505315	3.02003
Benign lipoma of limbs	Olsenella	MR Egger	11	0.259224	0.265782	0.354883	-0.261709	0.780158	1.29592	0.769735	2.18182
Benign lipoma of limbs	Olsenella	Weighted median	11	0.0912228	0.0991936	0.357759	-0.103197	0.285642	1.09551	0.90195	1.33062
Benign lipoma of limbs	Olsenella	Inverse variance weighted	11	0.0226535	0.0801318	0.777405	-0.134405	0.179712	1.02291	0.874236	1.19687
Benign lipoma of limbs	Olsenella	Simple mode	11	0.128523	0.181487	0.495015	-0.22719	0.484237	1.13715	0.796769	1.62294
Benign lipoma of limbs	Olsenella	Weighted mode	11	0.131041	0.149862	0.402404	-0.162688	0.424771	1.14002	0.849856	1.52924
Benign lipoma of limbs	Veillonella	MR Egger	8	0.454406	1.41672	0.759282	-2.32237	3.23118	1.57524	0.0980407	25.3096
Benign lipoma of limbs	Veillonella	Weighted median	8	0.100417	0.206312	0.626454	-0.303954	0.504788	1.10563	0.737894	1.65663
Benign lipoma of limbs	Veillonella	Inverse variance weighted	8	0.204082	0.151626	0.178316	-0.0931044	0.501269	1.2264	0.911098	1.65081
Benign lipoma of limbs	Veillonella	Simple mode	8	0.0482971	0.311825	0.881283	-0.56288	0.659474	1.04948	0.569567	1.93377
Benign lipoma of limbs	Veillonella	Weighted mode	8	0.0556591	0.323392	0.868221	-0.578189	0.689507	1.05724	0.560913	1.99273
Benign lipoma of limbs	LachnospiraceaeND3007group	MR Egger	3	-5.52584	5.58291	0.503271	-16.4683	5.41667	0.00398254	7.04512e-08	225.129
Benign lipoma of limbs	LachnospiraceaeND3007group	Weighted median	3	-0.304704	0.410801	0.458251	-1.10987	0.500467	0.737342	0.3296	1.64949
Benign lipoma of limbs	LachnospiraceaeND3007group	Inverse variance weighted	3	-0.316816	0.331402	0.339078	-0.966364	0.332731	0.728465	0.380464	1.39477
Benign lipoma of limbs	LachnospiraceaeND3007group	Simple mode	3	-0.404402	0.494147	0.499134	-1.37293	0.564127	0.667376	0.253363	1.75791
Benign lipoma of limbs	LachnospiraceaeND3007group	Weighted mode	3	-0.283908	0.480811	0.614705	-1.2263	0.658481	0.752836	0.293377	1.93186
Benign lipoma of limbs	Enterorhabdus	MR Egger	7	0.086207	0.43838	0.851845	-0.773017	0.945431	1.09003	0.461618	2.57392
Benign lipoma of limbs	Enterorhabdus	Weighted median	7	-0.115286	0.200683	0.56565	-0.508624	0.278052	0.891111	0.601323	1.32055
Benign lipoma of limbs	Enterorhabdus	Inverse variance weighted	7	0.0931654	0.14959	0.533411	-0.20003	0.386361	1.09764	0.818706	1.47162
Benign lipoma of limbs	Enterorhabdus	Simple mode	7	-0.125336	0.302301	0.692845	-0.717845	0.467173	0.882201	0.487802	1.59548
Benign lipoma of limbs	Enterorhabdus	Weighted mode	7	-0.155523	0.250715	0.557859	-0.646925	0.335879	0.855967	0.523654	1.39917
Benign lipoma of limbs	Intestinibacter	MR Egger	15	-0.100433	0.447749	0.826006	-0.978022	0.777156	0.904446	0.376054	2.17528
Benign lipoma of limbs	Intestinibacter	Weighted median	15	-0.0869151	0.171249	0.611779	-0.422564	0.248733	0.916755	0.655365	1.2824
Benign lipoma of limbs	Intestinibacter	Inverse variance weighted	15	-0.124104	0.132607	0.349333	-0.384013	0.135804	0.883288	0.681122	1.14546
Benign lipoma of limbs	Intestinibacter	Simple mode	15	-0.168523	0.25669	0.522132	-0.671636	0.334589	0.844911	0.510872	1.39737
Benign lipoma of limbs	Intestinibacter	Weighted mode	15	-0.160886	0.231145	0.497797	-0.61393	0.292158	0.851389	0.54122	1.33931
Benign lipoma of limbs	Oscillospira	MR Egger	9	-1.06858	0.645059	0.141579	-2.33289	0.19574	0.343497	0.0970148	1.21621
Benign lipoma of limbs	Oscillospira	Weighted median	9	0.191291	0.212466	0.367943	-0.225143	0.607725	1.21081	0.798402	1.83625
Benign lipoma of limbs	Oscillospira	Inverse variance weighted	9	-0.0208949	0.155286	0.892962	-0.325256	0.283467	0.979322	0.722342	1.32772
Benign lipoma of limbs	Oscillospira	Simple mode	9	0.276482	0.370552	0.476936	-0.4498	1.00276	1.31848	0.637756	2.72581
Benign lipoma of limbs	Oscillospira	Weighted mode	9	0.27069	0.345022	0.455315	-0.405554	0.946934	1.31087	0.666608	2.57779
Benign lipoma of limbs	Faecalibacterium	MR Egger	13	0.0965254	0.307702	0.759619	-0.506571	0.699622	1.10134	0.602558	2.01299
Benign lipoma of limbs	Faecalibacterium	Weighted median	13	0.219545	0.188549	0.244264	-0.150011	0.589101	1.24551	0.860699	1.80237
Benign lipoma of limbs	Faecalibacterium	Inverse variance weighted	13	0.0739255	0.144356	0.608578	-0.209013	0.356864	1.07673	0.811385	1.42884
Benign lipoma of limbs	Faecalibacterium	Simple mode	13	0.123622	0.319819	0.705866	-0.503224	0.750468	1.13159	0.604578	2.11799
Benign lipoma of limbs	Faecalibacterium	Weighted mode	13	0.270145	0.260462	0.320103	-0.240361	0.780651	1.31015	0.786344	2.18289
Benign lipoma of limbs	Actinomyces	MR Egger	8	0.0725153	0.332446	0.83456	-0.579078	0.724109	1.07521	0.560415	2.06289
Benign lipoma of limbs	Actinomyces	Weighted median	8	-0.0504667	0.173277	0.770861	-0.390089	0.289156	0.950786	0.676997	1.3353
Benign lipoma of limbs	Actinomyces	Inverse variance weighted	8	0.0233097	0.132037	0.85987	-0.235483	0.282102	1.02358	0.790189	1.32591
Benign lipoma of limbs	Actinomyces	Simple mode	8	-0.167354	0.256885	0.535534	-0.670848	0.33614	0.8459	0.511275	1.39953
Benign lipoma of limbs	Actinomyces	Weighted mode	8	-0.0715339	0.192088	0.720612	-0.448026	0.304958	0.930965	0.638888	1.35657
Benign lipoma of limbs	CandidatusSoleaferrea	MR Egger	12	0.115576	0.560626	0.840807	-0.983252	1.2144	1.12252	0.374093	3.36828
Benign lipoma of limbs	CandidatusSoleaferrea	Weighted median	12	-0.0494691	0.148001	0.738191	-0.33955	0.240612	0.951735	0.71209	1.27203
Benign lipoma of limbs	CandidatusSoleaferrea	Inverse variance weighted	12	-0.117437	0.124363	0.345013	-0.361188	0.126315	0.889197	0.696848	1.13464
Benign lipoma of limbs	CandidatusSoleaferrea	Simple mode	12	-0.0415639	0.244375	0.868033	-0.520539	0.437411	0.959288	0.5942	1.54869
Benign lipoma of limbs	CandidatusSoleaferrea	Weighted mode	12	-0.0454934	0.227242	0.844979	-0.490887	0.3999	0.955526	0.612083	1.49168
Benign lipoma of limbs	Blautia	MR Egger	13	0.451968	0.607647	0.472586	-0.73902	1.64296	1.5714	0.477582	5.17043
Benign lipoma of limbs	Blautia	Weighted median	13	0.111678	0.255856	0.662482	-0.389799	0.613156	1.11815	0.677193	1.84625
Benign lipoma of limbs	Blautia	Inverse variance weighted	13	0.246656	0.221845	0.266207	-0.18816	0.681472	1.27974	0.828482	1.97679
Benign lipoma of limbs	Blautia	Simple mode	13	-0.172153	0.496931	0.735016	-1.14614	0.801831	0.84185	0.317862	2.22962
Benign lipoma of limbs	Blautia	Weighted mode	13	-0.0283949	0.399569	0.944517	-0.81155	0.75476	0.972004	0.444169	2.1271
Benign lipoma of limbs	Lachnoclostridium	MR Egger	14	0.0729521	0.531334	0.893071	-0.968463	1.11437	1.07568	0.379666	3.04764
Benign lipoma of limbs	Lachnoclostridium	Weighted median	14	0.275825	0.210254	0.189565	-0.136272	0.687922	1.31762	0.872605	1.98958
Benign lipoma of limbs	Lachnoclostridium	Inverse variance weighted	14	0.0709447	0.152474	0.641723	-0.227904	0.369793	1.07352	0.796201	1.44744
Benign lipoma of limbs	Lachnoclostridium	Simple mode	14	0.331607	0.31841	0.316651	-0.292478	0.955691	1.3932	0.746412	2.60047
Benign lipoma of limbs	Lachnoclostridium	Weighted mode	14	0.331607	0.277704	0.253772	-0.212693	0.875906	1.3932	0.808404	2.40105
Benign lipoma of limbs	Eubacteriumhalliigroup	MR Egger	14	-0.186383	0.282881	0.522418	-0.740829	0.368063	0.829956	0.476718	1.44493
Benign lipoma of limbs	Eubacteriumhalliigroup	Weighted median	14	0.0380623	0.193134	0.843767	-0.340481	0.416605	1.0388	0.711428	1.5168
Benign lipoma of limbs	Eubacteriumhalliigroup	Inverse variance weighted	14	-0.028734	0.134242	0.830511	-0.291849	0.234381	0.971675	0.746881	1.26413
Benign lipoma of limbs	Eubacteriumhalliigroup	Simple mode	14	0.236132	0.313194	0.464317	-0.377727	0.849992	1.26634	0.685418	2.33963
Benign lipoma of limbs	Eubacteriumhalliigroup	Weighted mode	14	0.0531038	0.258012	0.840121	-0.452601	0.558808	1.05454	0.635972	1.74859
Benign lipoma of limbs	Slackia	MR Egger	9	1.02538	0.575082	0.117774	-0.101778	2.15254	2.78816	0.90323	8.60672
Benign lipoma of limbs	Slackia	Weighted median	9	-0.0291628	0.153194	0.849023	-0.329423	0.271097	0.971258	0.719339	1.3114
Benign lipoma of limbs	Slackia	Inverse variance weighted	9	0.0629793	0.123268	0.609413	-0.178627	0.304585	1.065	0.836418	1.35606
Benign lipoma of limbs	Slackia	Simple mode	9	-0.0271618	0.231341	0.909429	-0.480591	0.426267	0.973204	0.618418	1.53153
Benign lipoma of limbs	Slackia	Weighted mode	9	-0.0238386	0.202585	0.909228	-0.420906	0.373228	0.976443	0.656452	1.45242
Benign lipoma of limbs	LachnospiraceaeUCG008	MR Egger	11	0.880517	0.548597	0.142949	-0.194733	1.95577	2.41215	0.823054	7.06934
Benign lipoma of limbs	LachnospiraceaeUCG008	Weighted median	11	0.340342	0.150664	0.0238865	0.0450409	0.635642	1.40543	1.04607	1.88823
Benign lipoma of limbs	LachnospiraceaeUCG008	Inverse variance weighted	11	0.248199	0.10655	0.0198375	0.0393606	0.457038	1.28172	1.04015	1.57939
Benign lipoma of limbs	LachnospiraceaeUCG008	Simple mode	11	0.422844	0.25851	0.132947	-0.0838354	0.929524	1.5263	0.919583	2.5333
Benign lipoma of limbs	LachnospiraceaeUCG008	Weighted mode	11	0.409611	0.252931	0.136418	-0.0861342	0.905356	1.50623	0.917471	2.47281
Benign lipoma of limbs	Parasutterella	MR Egger	16	-0.412396	0.318308	0.216072	-1.03628	0.211487	0.662062	0.354772	1.23551
Benign lipoma of limbs	Parasutterella	Weighted median	16	0.0942063	0.148051	0.524576	-0.195975	0.384387	1.09879	0.822033	1.46871
Benign lipoma of limbs	Parasutterella	Inverse variance weighted	16	0.0594925	0.108764	0.584388	-0.153685	0.27267	1.0613	0.857542	1.31347
Benign lipoma of limbs	Parasutterella	Simple mode	16	0.173336	0.257456	0.511019	-0.331277	0.67795	1.18927	0.718006	1.96984
Benign lipoma of limbs	Parasutterella	Weighted mode	16	0.157587	0.24236	0.525387	-0.31744	0.632613	1.17068	0.728011	1.88252
Benign lipoma of limbs	ChristensenellaceaeR.7group	MR Egger	10	-0.0827217	0.664026	0.903933	-1.38421	1.21877	0.920607	0.250521	3.38302
Benign lipoma of limbs	ChristensenellaceaeR.7group	Weighted median	10	-0.174303	0.24566	0.477996	-0.655797	0.307191	0.840042	0.519028	1.3596
Benign lipoma of limbs	ChristensenellaceaeR.7group	Inverse variance weighted	10	-0.134353	0.186318	0.470849	-0.499537	0.23083	0.874281	0.606812	1.25964
Benign lipoma of limbs	ChristensenellaceaeR.7group	Simple mode	10	-0.156974	0.34296	0.658015	-0.829174	0.515227	0.854727	0.436409	1.67402
Benign lipoma of limbs	ChristensenellaceaeR.7group	Weighted mode	10	-0.162236	0.327866	0.63258	-0.804854	0.480382	0.850241	0.447153	1.61669
Benign lipoma of limbs	Catenibacterium	MR Egger	4	0.958094	1.70651	0.631019	-2.38667	4.30285	2.60672	0.0919356	73.9105
Benign lipoma of limbs	Catenibacterium	Weighted median	4	-0.0615209	0.16087	0.702145	-0.376826	0.253784	0.940333	0.686036	1.28889
Benign lipoma of limbs	Catenibacterium	Inverse variance weighted	4	0.0391777	0.130541	0.764087	-0.216683	0.295038	1.03996	0.805185	1.34318
Benign lipoma of limbs	Catenibacterium	Simple mode	4	-0.0991387	0.216498	0.678141	-0.523475	0.325197	0.905617	0.592458	1.3843
Benign lipoma of limbs	Catenibacterium	Weighted mode	4	-0.0975354	0.215619	0.681724	-0.520149	0.325078	0.90707	0.594432	1.38414
Benign lipoma of limbs	LachnospiraceaeUCG001	MR Egger	15	-0.146569	0.505415	0.776392	-1.13718	0.844045	0.863666	0.320721	2.32575
Benign lipoma of limbs	LachnospiraceaeUCG001	Weighted median	15	-0.234426	0.153789	0.127425	-0.535852	0.0670003	0.791025	0.585171	1.0693
Benign lipoma of limbs	LachnospiraceaeUCG001	Inverse variance weighted	15	-0.222012	0.110743	0.0449902	-0.439069	-0.00495535	0.800906	0.644637	0.995057
Benign lipoma of limbs	LachnospiraceaeUCG001	Simple mode	15	-0.301024	0.244964	0.239384	-0.781154	0.179105	0.74006	0.457877	1.19615
Benign lipoma of limbs	LachnospiraceaeUCG001	Weighted mode	15	-0.276315	0.239341	0.267629	-0.745424	0.192794	0.758574	0.474533	1.21263
Benign lipoma of limbs	RikenellaceaeRC9gutgroup	MR Egger	12	-1.18034	0.523624	0.0478402	-2.20664	-0.154032	0.307176	0.11007	0.857245
Benign lipoma of limbs	RikenellaceaeRC9gutgroup	Weighted median	12	-0.0498893	0.1184	0.67349	-0.281953	0.182175	0.951335	0.754309	1.19982
Benign lipoma of limbs	RikenellaceaeRC9gutgroup	Inverse variance weighted	12	0.0546252	0.0973673	0.574782	-0.136215	0.245465	1.05614	0.872655	1.27822
Benign lipoma of limbs	RikenellaceaeRC9gutgroup	Simple mode	12	-0.21484	0.243359	0.396222	-0.691824	0.262144	0.806671	0.500662	1.29971
Benign lipoma of limbs	RikenellaceaeRC9gutgroup	Weighted mode	12	-0.21484	0.231708	0.373719	-0.668987	0.239308	0.806671	0.512227	1.27037
Benign lipoma of limbs	Oxalobacter	MR Egger	12	-0.185677	0.375882	0.631993	-0.922404	0.551051	0.830542	0.397562	1.73508
Benign lipoma of limbs	Oxalobacter	Weighted median	12	-0.0388656	0.116656	0.739011	-0.267511	0.18978	0.96188	0.765282	1.20898
Benign lipoma of limbs	Oxalobacter	Inverse variance weighted	12	-0.0360634	0.0830783	0.664224	-0.198897	0.12677	0.964579	0.819634	1.13516
Benign lipoma of limbs	Oxalobacter	Simple mode	12	-0.040706	0.189048	0.833457	-0.411239	0.329827	0.960111	0.662828	1.39073
Benign lipoma of limbs	Oxalobacter	Weighted mode	12	-0.0199691	0.17828	0.912834	-0.369399	0.329461	0.980229	0.69115	1.39022
Benign lipoma of limbs	Erysipelatoclostridium	MR Egger	16	0.110144	0.496006	0.827472	-0.862028	1.08232	1.11644	0.422305	2.95151
Benign lipoma of limbs	Erysipelatoclostridium	Weighted median	16	-0.0528723	0.15585	0.734421	-0.358339	0.252594	0.948501	0.698836	1.28736
Benign lipoma of limbs	Erysipelatoclostridium	Inverse variance weighted	16	0.0395274	0.119249	0.740289	-0.1942	0.273255	1.04032	0.823493	1.31424
Benign lipoma of limbs	Erysipelatoclostridium	Simple mode	16	-0.064046	0.251935	0.80278	-0.557838	0.429746	0.937962	0.572445	1.53687
Benign lipoma of limbs	Erysipelatoclostridium	Weighted mode	16	-0.0705046	0.233827	0.767154	-0.528805	0.387796	0.931923	0.589309	1.47373
Benign lipoma of limbs	Eisenbergiella	MR Egger	12	-0.7351	0.696645	0.31616	-2.10052	0.630324	0.479458	0.122392	1.87822
Benign lipoma of limbs	Eisenbergiella	Weighted median	12	-0.0587027	0.126483	0.642565	-0.306609	0.189204	0.942987	0.735938	1.20829
Benign lipoma of limbs	Eisenbergiella	Inverse variance weighted	12	-0.0321824	0.0943552	0.733046	-0.217119	0.152754	0.96833	0.804834	1.16504
Benign lipoma of limbs	Eisenbergiella	Simple mode	12	-0.11884	0.223478	0.605454	-0.556857	0.319177	0.887949	0.573007	1.37599
Benign lipoma of limbs	Eisenbergiella	Weighted mode	12	-0.0739923	0.218559	0.741325	-0.502367	0.354383	0.928679	0.605096	1.4253
Benign lipoma of limbs	Anaerofilum	MR Egger	11	0.466834	0.436504	0.312694	-0.388713	1.32238	1.59494	0.677929	3.75235
Benign lipoma of limbs	Anaerofilum	Weighted median	11	0.0110341	0.129722	0.932214	-0.243221	0.26529	1.0111	0.784098	1.30381
Benign lipoma of limbs	Anaerofilum	Inverse variance weighted	11	0.0320286	0.0951805	0.736491	-0.154525	0.218582	1.03255	0.856822	1.24431
Benign lipoma of limbs	Anaerofilum	Simple mode	11	0.263271	0.211636	0.241877	-0.151536	0.678079	1.30118	0.859387	1.97009
Benign lipoma of limbs	Anaerofilum	Weighted mode	11	-0.103776	0.208159	0.628886	-0.511768	0.304217	0.901427	0.599435	1.35556
Benign lipoma of limbs	Butyrivibrio	MR Egger	16	0.0702893	0.274831	0.80186	-0.468379	0.608958	1.07282	0.626016	1.83851
Benign lipoma of limbs	Butyrivibrio	Weighted median	16	-0.140277	0.0885997	0.113361	-0.313932	0.0333785	0.869118	0.730568	1.03394
Benign lipoma of limbs	Butyrivibrio	Inverse variance weighted	16	-0.116113	0.0642148	0.0705766	-0.241974	0.00974832	0.890375	0.785077	1.0098
Benign lipoma of limbs	Butyrivibrio	Simple mode	16	0.0235061	0.173334	0.893931	-0.316228	0.36324	1.02378	0.728894	1.43798
Benign lipoma of limbs	Butyrivibrio	Weighted mode	16	0.0402583	0.164897	0.810429	-0.28294	0.363457	1.04108	0.753565	1.43829
Benign lipoma of limbs	ErysipelotrichaceaeUCG003	MR Egger	17	-0.0302037	0.347162	0.931821	-0.710641	0.650234	0.970248	0.491329	1.91599
Benign lipoma of limbs	ErysipelotrichaceaeUCG003	Weighted median	17	-0.0617966	0.163233	0.705001	-0.381734	0.258141	0.940074	0.682677	1.29452
Benign lipoma of limbs	ErysipelotrichaceaeUCG003	Inverse variance weighted	17	0.0234742	0.125259	0.851343	-0.222033	0.268981	1.02375	0.800889	1.30863
Benign lipoma of limbs	ErysipelotrichaceaeUCG003	Simple mode	17	-0.104537	0.26057	0.69359	-0.615255	0.40618	0.900741	0.540503	1.50107
Benign lipoma of limbs	ErysipelotrichaceaeUCG003	Weighted mode	17	-0.114204	0.242547	0.644101	-0.589597	0.361189	0.892076	0.554551	1.43503
Benign lipoma of limbs	Ruminococcustorquesgroup	MR Egger	13	0.787293	0.732229	0.305303	-0.647876	2.22246	2.19744	0.523156	9.23003
Benign lipoma of limbs	Ruminococcustorquesgroup	Weighted median	13	0.0692158	0.24358	0.776287	-0.408201	0.546633	1.07167	0.664845	1.72743
Benign lipoma of limbs	Ruminococcustorquesgroup	Inverse variance weighted	13	0.24568	0.200487	0.220418	-0.147274	0.638634	1.27849	0.863057	1.89389
Benign lipoma of limbs	Ruminococcustorquesgroup	Simple mode	13	-0.29091	0.458912	0.538034	-1.19038	0.608557	0.747583	0.304107	1.83778
Benign lipoma of limbs	Ruminococcustorquesgroup	Weighted mode	13	-0.195362	0.435294	0.66157	-1.04854	0.657815	0.822537	0.350449	1.93057
Benign lipoma of limbs	Peptococcus	MR Egger	16	-0.48397	0.285426	0.112075	-1.04341	0.0754652	0.616332	0.352253	1.07839
Benign lipoma of limbs	Peptococcus	Weighted median	16	-0.00401503	0.113654	0.971819	-0.226776	0.218746	0.995993	0.797099	1.24452
Benign lipoma of limbs	Peptococcus	Inverse variance weighted	16	0.0337372	0.0828412	0.683823	-0.128631	0.196106	1.03431	0.879298	1.21666
Benign lipoma of limbs	Peptococcus	Simple mode	16	-0.138734	0.208371	0.515646	-0.54714	0.269673	0.87046	0.578602	1.30954
Benign lipoma of limbs	Peptococcus	Weighted mode	16	-0.0983086	0.195331	0.622069	-0.481157	0.28454	0.906369	0.618068	1.32915
Abbreviation: MR, mendelian randomization; SNP, single nucleotide polymorphism; GM, gut microbiota; LS-BL, Benign lipoma of limbs; Beta: Estimate coefficient; P-value: P-value from GWAS; SE: standard error of coefficient estimate.

## Sheet: Supplementary Table S5
Supplementary Table S5. The MR results of the associations between GM with HFNS-BL
outcome	exposure	Methods	nSNP	Beta	Se	P-value	lo_ci	up_ci	or	or_lci95	or_uci95
Benign lipoma of head, face and neck	Dorea	MR Egger	12	0.259478	0.635845	0.691812	-0.986778	1.50573	1.29625	0.372776	4.50746
Benign lipoma of head, face and neck	Dorea	Weighted median	12	0.145912	0.267347	0.58522	-0.378089	0.669913	1.15709	0.685169	1.95407
Benign lipoma of head, face and neck	Dorea	Inverse variance weighted	12	0.187005	0.207222	0.366825	-0.21915	0.59316	1.20563	0.803201	1.8097
Benign lipoma of head, face and neck	Dorea	Simple mode	12	-0.112848	0.506848	0.827891	-1.10627	0.880575	0.893287	0.330791	2.41229
Benign lipoma of head, face and neck	Dorea	Weighted mode	12	0.154319	0.475933	0.751835	-0.778511	1.08715	1.16686	0.459089	2.9658
Benign lipoma of head, face and neck	RuminococcaceaeUCG003	MR Egger	14	0.320658	0.504813	0.537221	-0.668775	1.31009	1.37803	0.512336	3.70651
Benign lipoma of head, face and neck	RuminococcaceaeUCG003	Weighted median	14	0.164185	0.204371	0.421763	-0.236382	0.564751	1.17843	0.789479	1.75901
Benign lipoma of head, face and neck	RuminococcaceaeUCG003	Inverse variance weighted	14	0.117267	0.149783	0.433677	-0.176307	0.410842	1.12442	0.83836	1.50809
Benign lipoma of head, face and neck	RuminococcaceaeUCG003	Simple mode	14	0.191597	0.358846	0.602405	-0.511742	0.894936	1.21118	0.59945	2.44718
Benign lipoma of head, face and neck	RuminococcaceaeUCG003	Weighted mode	14	0.204974	0.370173	0.589164	-0.520565	0.930513	1.22749	0.594185	2.53581
Benign lipoma of head, face and neck	Eubacteriumxylanophilumgroup	MR Egger	11	-0.0440696	0.616436	0.94457	-1.25229	1.16415	0.956887	0.285851	3.20319
Benign lipoma of head, face and neck	Eubacteriumxylanophilumgroup	Weighted median	11	0.0812485	0.235419	0.730002	-0.380172	0.542669	1.08464	0.683744	1.72059
Benign lipoma of head, face and neck	Eubacteriumxylanophilumgroup	Inverse variance weighted	11	0.142782	0.18813	0.447882	-0.225954	0.511517	1.15348	0.797755	1.66782
Benign lipoma of head, face and neck	Eubacteriumxylanophilumgroup	Simple mode	11	0.759544	0.482285	0.14636	-0.185735	1.70482	2.1373	0.830494	5.50041
Benign lipoma of head, face and neck	Eubacteriumxylanophilumgroup	Weighted mode	11	-0.0552176	0.368368	0.883825	-0.777219	0.666784	0.946279	0.459682	1.94796
Benign lipoma of head, face and neck	RuminococcaceaeUCG009	MR Egger	13	0.0219545	0.420675	0.959314	-0.802568	0.846477	1.0222	0.448177	2.33142
Benign lipoma of head, face and neck	RuminococcaceaeUCG009	Weighted median	13	-0.00473689	0.137219	0.972462	-0.273686	0.264212	0.995274	0.760571	1.3024
Benign lipoma of head, face and neck	RuminococcaceaeUCG009	Inverse variance weighted	13	0.0188116	0.112179	0.866825	-0.201059	0.238682	1.01899	0.817865	1.26957
Benign lipoma of head, face and neck	RuminococcaceaeUCG009	Simple mode	13	-0.0742451	0.247447	0.769278	-0.559242	0.410752	0.928444	0.571642	1.50795
Benign lipoma of head, face and neck	RuminococcaceaeUCG009	Weighted mode	13	-0.0904358	0.256816	0.730838	-0.593795	0.412924	0.913533	0.552228	1.51123
Benign lipoma of head, face and neck	Akkermansia	MR Egger	12	0.41416	0.524848	0.448355	-0.614541	1.44286	1.5131	0.540889	4.23279
Benign lipoma of head, face and neck	Akkermansia	Weighted median	12	-0.0484004	0.212224	0.819597	-0.464359	0.367558	0.952752	0.628538	1.4442
Benign lipoma of head, face and neck	Akkermansia	Inverse variance weighted	12	-0.127975	0.150635	0.395563	-0.423219	0.167269	0.879875	0.654935	1.18207
Benign lipoma of head, face and neck	Akkermansia	Simple mode	12	-0.0193088	0.331764	0.954633	-0.669565	0.630948	0.980876	0.511931	1.87939
Benign lipoma of head, face and neck	Akkermansia	Weighted mode	12	-0.0193088	0.321325	0.953161	-0.649106	0.610488	0.980876	0.522513	1.84133
Benign lipoma of head, face and neck	Anaerostipes	MR Egger	15	-0.918399	0.628863	0.16792	-2.15097	0.314172	0.399158	0.116371	1.36913
Benign lipoma of head, face and neck	Anaerostipes	Weighted median	15	-0.155035	0.247228	0.530597	-0.639602	0.329531	0.856385	0.527502	1.39032
Benign lipoma of head, face and neck	Anaerostipes	Inverse variance weighted	15	-0.140139	0.215338	0.515185	-0.562201	0.281923	0.869238	0.569953	1.32568
Benign lipoma of head, face and neck	Anaerostipes	Simple mode	15	-0.174326	0.472479	0.717677	-1.10039	0.751734	0.840023	0.332743	2.12067
Benign lipoma of head, face and neck	Anaerostipes	Weighted mode	15	-0.209192	0.42063	0.626675	-1.03363	0.615243	0.811239	0.355714	1.85011
Benign lipoma of head, face and neck	Eubacteriumnodatumgroup	MR Egger	11	-0.159472	0.390512	0.69255	-0.924874	0.605931	0.852594	0.396581	1.83296
Benign lipoma of head, face and neck	Eubacteriumnodatumgroup	Weighted median	11	0.0819776	0.11878	0.49009	-0.15083	0.314786	1.08543	0.859994	1.36997
Benign lipoma of head, face and neck	Eubacteriumnodatumgroup	Inverse variance weighted	11	0.0600704	0.0876065	0.492913	-0.111638	0.231779	1.06191	0.894368	1.26084
Benign lipoma of head, face and neck	Eubacteriumnodatumgroup	Simple mode	11	0.0842628	0.200067	0.682539	-0.307869	0.476395	1.08791	0.735011	1.61026
Benign lipoma of head, face and neck	Eubacteriumnodatumgroup	Weighted mode	11	0.0907349	0.175714	0.616816	-0.253665	0.435135	1.09498	0.775951	1.54517
Benign lipoma of head, face and neck	Eggerthella	MR Egger	10	-0.228778	0.582834	0.70492	-1.37113	0.913577	0.795505	0.253819	2.49322
Benign lipoma of head, face and neck	Eggerthella	Weighted median	10	-0.188792	0.148381	0.203248	-0.479619	0.102034	0.827958	0.619019	1.10742
Benign lipoma of head, face and neck	Eggerthella	Inverse variance weighted	10	-0.111287	0.119289	0.35086	-0.345093	0.122519	0.894682	0.708155	1.13034
Benign lipoma of head, face and neck	Eggerthella	Simple mode	10	-0.191783	0.254393	0.470181	-0.690393	0.306827	0.825486	0.501379	1.35911
Benign lipoma of head, face and neck	Eggerthella	Weighted mode	10	-0.226508	0.253945	0.395638	-0.724241	0.271225	0.797313	0.484693	1.31157
Benign lipoma of head, face and neck	RuminococcaceaeNK4A214group	MR Egger	16	-0.0943929	0.436696	0.831987	-0.950317	0.761531	0.909925	0.386619	2.14155
Benign lipoma of head, face and neck	RuminococcaceaeNK4A214group	Weighted median	16	0.196762	0.202878	0.332119	-0.200879	0.594403	1.21745	0.818012	1.81195
Benign lipoma of head, face and neck	RuminococcaceaeNK4A214group	Inverse variance weighted	16	0.0525925	0.148906	0.723943	-0.239262	0.344447	1.054	0.787208	1.41121
Benign lipoma of head, face and neck	RuminococcaceaeNK4A214group	Simple mode	16	0.310609	0.343023	0.379513	-0.361716	0.982935	1.36426	0.69648	2.67229
Benign lipoma of head, face and neck	RuminococcaceaeNK4A214group	Weighted mode	16	0.30422	0.319165	0.35561	-0.321343	0.929784	1.35557	0.725174	2.53396
Benign lipoma of head, face and neck	Clostridiuminnocuumgroup	MR Egger	10	-0.197797	0.595087	0.748142	-1.36417	0.968574	0.820537	0.255593	2.63419
Benign lipoma of head, face and neck	Clostridiuminnocuumgroup	Weighted median	10	0.000373338	0.137492	0.997833	-0.269111	0.269858	1.00037	0.764058	1.30978
Benign lipoma of head, face and neck	Clostridiuminnocuumgroup	Inverse variance weighted	10	-0.000616286	0.107442	0.995423	-0.211202	0.20997	0.999384	0.80961	1.23364
Benign lipoma of head, face and neck	Clostridiuminnocuumgroup	Simple mode	10	0.0128581	0.21204	0.952971	-0.40274	0.428456	1.01294	0.668486	1.53489
Benign lipoma of head, face and neck	Clostridiuminnocuumgroup	Weighted mode	10	-0.0307395	0.20789	0.88571	-0.438203	0.376724	0.969728	0.645195	1.4575
Benign lipoma of head, face and neck	Barnesiella	MR Egger	16	0.0770367	0.62366	0.903448	-1.14534	1.29941	1.08008	0.318116	3.66714
Benign lipoma of head, face and neck	Barnesiella	Weighted median	16	0.151188	0.192134	0.431347	-0.225395	0.527772	1.16322	0.798201	1.69515
Benign lipoma of head, face and neck	Barnesiella	Inverse variance weighted	16	0.119945	0.144716	0.4072	-0.163698	0.403588	1.12743	0.848998	1.49719
Benign lipoma of head, face and neck	Barnesiella	Simple mode	16	0.250333	0.320873	0.447433	-0.378579	0.879245	1.28445	0.684834	2.40908
Benign lipoma of head, face and neck	Barnesiella	Weighted mode	16	0.231338	0.311579	0.469271	-0.379357	0.842033	1.26029	0.684301	2.32108
Benign lipoma of head, face and neck	DefluviitaleaceaeUCG011	MR Egger	10	0.186185	0.554895	0.745853	-0.90141	1.27378	1.20465	0.405997	3.57434
Benign lipoma of head, face and neck	DefluviitaleaceaeUCG011	Weighted median	10	0.134713	0.189783	0.477814	-0.237263	0.506688	1.14421	0.788784	1.65979
Benign lipoma of head, face and neck	DefluviitaleaceaeUCG011	Inverse variance weighted	10	0.13923	0.146643	0.342393	-0.14819	0.42665	1.14939	0.862267	1.53212
Benign lipoma of head, face and neck	DefluviitaleaceaeUCG011	Simple mode	10	0.111054	0.322991	0.738869	-0.522007	0.744116	1.11746	0.593328	2.10458
Benign lipoma of head, face and neck	DefluviitaleaceaeUCG011	Weighted mode	10	0.125064	0.280294	0.666002	-0.424311	0.674439	1.13322	0.65422	1.96293
Benign lipoma of head, face and neck	Coprococcus3	MR Egger	9	0.698368	1.19748	0.578057	-1.64869	3.04543	2.01047	0.192301	21.019
Benign lipoma of head, face and neck	Coprococcus3	Weighted median	9	0.140354	0.279074	0.615017	-0.406632	0.68734	1.15068	0.665889	1.98842
Benign lipoma of head, face and neck	Coprococcus3	Inverse variance weighted	9	0.0651178	0.21532	0.762329	-0.35691	0.487145	1.06728	0.699836	1.62766
Benign lipoma of head, face and neck	Coprococcus3	Simple mode	9	0.0550441	0.420947	0.899192	-0.770012	0.880101	1.05659	0.463007	2.41114
Benign lipoma of head, face and neck	Coprococcus3	Weighted mode	9	0.0477588	0.444933	0.917163	-0.824309	0.919827	1.04892	0.438538	2.50886
Benign lipoma of head, face and neck	Flavonifractor	MR Egger	8	-0.0498303	0.620495	0.938604	-1.266	1.16634	0.951391	0.281957	3.21022
Benign lipoma of head, face and neck	Flavonifractor	Weighted median	8	-0.0643693	0.23492	0.78408	-0.524812	0.396074	0.937659	0.591666	1.48598
Benign lipoma of head, face and neck	Flavonifractor	Inverse variance weighted	8	0.111283	0.171558	0.516558	-0.224971	0.447536	1.11771	0.79854	1.56445
Benign lipoma of head, face and neck	Flavonifractor	Simple mode	8	-0.0544458	0.34574	0.879316	-0.732095	0.623204	0.94701	0.4809	1.86489
Benign lipoma of head, face and neck	Flavonifractor	Weighted mode	8	-0.0600349	0.325851	0.859049	-0.698703	0.578633	0.941732	0.49723	1.7836
Benign lipoma of head, face and neck	RuminococcaceaeUCG011	MR Egger	8	0.162501	0.503452	0.757819	-0.824266	1.14927	1.17645	0.438557	3.15588
Benign lipoma of head, face and neck	RuminococcaceaeUCG011	Weighted median	8	0.00663332	0.132807	0.960164	-0.253668	0.266934	1.00666	0.77595	1.30595
Benign lipoma of head, face and neck	RuminococcaceaeUCG011	Inverse variance weighted	8	0.024255	0.100766	0.809782	-0.173246	0.221755	1.02455	0.840931	1.24827
Benign lipoma of head, face and neck	RuminococcaceaeUCG011	Simple mode	8	-0.019132	0.212288	0.930714	-0.435217	0.396953	0.98105	0.647124	1.48729
Benign lipoma of head, face and neck	RuminococcaceaeUCG011	Weighted mode	8	-0.0148175	0.189008	0.939707	-0.385273	0.355638	0.985292	0.680265	1.42709
Benign lipoma of head, face and neck	FamilyXIIIUCG001	MR Egger	10	0.538999	0.693757	0.459556	-0.820765	1.89876	1.71429	0.440095	6.67762
Benign lipoma of head, face and neck	FamilyXIIIUCG001	Weighted median	10	0.0570391	0.235278	0.808445	-0.404105	0.518183	1.0587	0.667574	1.67897
Benign lipoma of head, face and neck	FamilyXIIIUCG001	Inverse variance weighted	10	0.194738	0.204871	0.341838	-0.206809	0.596285	1.21499	0.813175	1.81536
Benign lipoma of head, face and neck	FamilyXIIIUCG001	Simple mode	10	0.00313814	0.36431	0.993315	-0.71091	0.717186	1.00314	0.491197	2.04866
Benign lipoma of head, face and neck	FamilyXIIIUCG001	Weighted mode	10	-0.0145106	0.349421	0.967782	-0.699375	0.670354	0.985594	0.496896	1.95493
Benign lipoma of head, face and neck	RuminococcaceaeUCG002	MR Egger	23	-0.0288524	0.32444	0.92998	-0.664754	0.607049	0.97156	0.5144	1.83501
Benign lipoma of head, face and neck	RuminococcaceaeUCG002	Weighted median	23	0.0826329	0.17231	0.631541	-0.255095	0.420361	1.08614	0.774843	1.52251
Benign lipoma of head, face and neck	RuminococcaceaeUCG002	Inverse variance weighted	23	0.0566438	0.121312	0.640552	-0.181127	0.294415	1.05828	0.834329	1.34234
Benign lipoma of head, face and neck	RuminococcaceaeUCG002	Simple mode	23	0.0435297	0.312555	0.890503	-0.569078	0.656138	1.04449	0.566047	1.92733
Benign lipoma of head, face and neck	RuminococcaceaeUCG002	Weighted mode	23	0.0731393	0.284066	0.799207	-0.48363	0.629908	1.07588	0.616541	1.87744
Benign lipoma of head, face and neck	Haemophilus	MR Egger	13	0.0653076	0.286006	0.823569	-0.495264	0.625879	1.06749	0.60941	1.86989
Benign lipoma of head, face and neck	Haemophilus	Weighted median	13	0.0573181	0.152041	0.706179	-0.240681	0.355317	1.05899	0.786092	1.42663
Benign lipoma of head, face and neck	Haemophilus	Inverse variance weighted	13	0.0317999	0.116864	0.785538	-0.197254	0.260854	1.03231	0.820982	1.29804
Benign lipoma of head, face and neck	Haemophilus	Simple mode	13	0.0559421	0.260392	0.833501	-0.454426	0.56631	1.05754	0.634812	1.76175
Benign lipoma of head, face and neck	Haemophilus	Weighted mode	13	0.0922821	0.217929	0.679458	-0.334859	0.519423	1.09667	0.715439	1.68106
Benign lipoma of head, face and neck	Prevotella7	MR Egger	12	-0.319159	0.53089	0.561101	-1.3597	0.721385	0.72676	0.256737	2.05728
Benign lipoma of head, face and neck	Prevotella7	Weighted median	12	-0.179637	0.109795	0.101818	-0.394836	0.0355623	0.835574	0.673791	1.0362
Benign lipoma of head, face and neck	Prevotella7	Inverse variance weighted	12	-0.0825145	0.0864105	0.339622	-0.251879	0.0868501	0.920798	0.777339	1.09073
Benign lipoma of head, face and neck	Prevotella7	Simple mode	12	-0.249894	0.189153	0.213283	-0.620634	0.120846	0.778883	0.537603	1.12845
Benign lipoma of head, face and neck	Prevotella7	Weighted mode	12	-0.230579	0.179376	0.225038	-0.582155	0.120998	0.794074	0.558693	1.12862
Benign lipoma of head, face and neck	Sellimonas	MR Egger	11	0.132571	0.849442	0.879423	-1.53233	1.79748	1.14176	0.216031	6.03441
Benign lipoma of head, face and neck	Sellimonas	Weighted median	11	0.084664	0.130763	0.517333	-0.171631	0.340959	1.08835	0.84229	1.4063
Benign lipoma of head, face and neck	Sellimonas	Inverse variance weighted	11	-0.0432732	0.130004	0.739239	-0.298081	0.211534	0.95765	0.742241	1.23557
Benign lipoma of head, face and neck	Sellimonas	Simple mode	11	0.142132	0.210027	0.513923	-0.26952	0.553785	1.15273	0.763746	1.73983
Benign lipoma of head, face and neck	Sellimonas	Weighted mode	11	0.119405	0.185259	0.533737	-0.243702	0.482512	1.12683	0.783721	1.62014
Benign lipoma of head, face and neck	Ruminiclostridium9	MR Egger	14	0.365616	0.879321	0.6849	-1.35785	2.08908	1.4414	0.257212	8.07751
Benign lipoma of head, face and neck	Ruminiclostridium9	Weighted median	14	0.233388	0.224683	0.298922	-0.206989	0.673766	1.26287	0.813028	1.96161
Benign lipoma of head, face and neck	Ruminiclostridium9	Inverse variance weighted	14	0.19499	0.174048	0.262578	-0.146145	0.536125	1.2153	0.864032	1.70937
Benign lipoma of head, face and neck	Ruminiclostridium9	Simple mode	14	0.272865	0.388319	0.494645	-0.48824	1.03397	1.31372	0.613705	2.81221
Benign lipoma of head, face and neck	Ruminiclostridium9	Weighted mode	14	0.290979	0.385852	0.464218	-0.46529	1.04725	1.33774	0.627953	2.8498
Benign lipoma of head, face and neck	Allisonella	MR Egger	9	-0.899939	0.591637	0.172042	-2.05955	0.259669	0.406594	0.127512	1.2965
Benign lipoma of head, face and neck	Allisonella	Weighted median	9	-0.108563	0.122176	0.37423	-0.348027	0.130902	0.897123	0.70608	1.13986
Benign lipoma of head, face and neck	Allisonella	Inverse variance weighted	9	-0.0758868	0.0905524	0.402006	-0.253369	0.101596	0.926921	0.776181	1.10694
Benign lipoma of head, face and neck	Allisonella	Simple mode	9	-0.174949	0.180839	0.361662	-0.529393	0.179495	0.8395	0.588962	1.19661
Benign lipoma of head, face and neck	Allisonella	Weighted mode	9	-0.14151	0.177564	0.448482	-0.489536	0.206515	0.868046	0.612911	1.22939
Benign lipoma of head, face and neck	Holdemania	MR Egger	18	0.729685	0.324347	0.0388959	0.0939653	1.36541	2.07443	1.09852	3.91731
Benign lipoma of head, face and neck	Holdemania	Weighted median	18	-0.000685909	0.15462	0.996461	-0.303741	0.302369	0.999314	0.738052	1.35306
Benign lipoma of head, face and neck	Holdemania	Inverse variance weighted	18	0.0830096	0.108087	0.442493	-0.128841	0.29486	1.08655	0.879114	1.34294
Benign lipoma of head, face and neck	Holdemania	Simple mode	18	-0.173881	0.270193	0.528458	-0.70346	0.355698	0.840397	0.49487	1.42718
Benign lipoma of head, face and neck	Holdemania	Weighted mode	18	-0.126097	0.273251	0.650311	-0.661668	0.409474	0.881529	0.51599	1.50603
Benign lipoma of head, face and neck	Paraprevotella	MR Egger	13	0.426835	0.40657	0.316308	-0.370042	1.22371	1.5324	0.690705	3.39979
Benign lipoma of head, face and neck	Paraprevotella	Weighted median	13	0.0597253	0.14803	0.686605	-0.230414	0.349865	1.06154	0.794204	1.41888
Benign lipoma of head, face and neck	Paraprevotella	Inverse variance weighted	13	0.094497	0.106828	0.376388	-0.114886	0.30388	1.09911	0.891468	1.35511
Benign lipoma of head, face and neck	Paraprevotella	Simple mode	13	0.0437195	0.23045	0.852705	-0.407962	0.495401	1.04469	0.665004	1.64116
Benign lipoma of head, face and neck	Paraprevotella	Weighted mode	13	0.0437195	0.211697	0.839848	-0.371207	0.458646	1.04469	0.689901	1.58193
Benign lipoma of head, face and neck	Holdemanella	MR Egger	14	-0.0677533	0.379159	0.86116	-0.810905	0.675399	0.934491	0.444456	1.96482
Benign lipoma of head, face and neck	Holdemanella	Weighted median	14	0.0249671	0.146494	0.864671	-0.26216	0.312095	1.02528	0.769388	1.36628
Benign lipoma of head, face and neck	Holdemanella	Inverse variance weighted	14	0.0249113	0.115911	0.829832	-0.202274	0.252097	1.02522	0.816871	1.28672
Benign lipoma of head, face and neck	Holdemanella	Simple mode	14	0.0695357	0.240607	0.777138	-0.402054	0.541126	1.07201	0.668944	1.71794
Benign lipoma of head, face and neck	Holdemanella	Weighted mode	14	0.0397481	0.206737	0.850506	-0.365457	0.444953	1.04055	0.693879	1.56042
Benign lipoma of head, face and neck	LachnospiraceaeNC2004group	MR Egger	10	-0.56688	0.671161	0.422858	-1.88236	0.748596	0.567292	0.152231	2.11403
Benign lipoma of head, face and neck	LachnospiraceaeNC2004group	Weighted median	10	-0.000901026	0.155957	0.99539	-0.306576	0.304774	0.999099	0.735963	1.35632
Benign lipoma of head, face and neck	LachnospiraceaeNC2004group	Inverse variance weighted	10	0.150937	0.162838	0.35397	-0.168225	0.470098	1.16292	0.845164	1.60015
Benign lipoma of head, face and neck	LachnospiraceaeNC2004group	Simple mode	10	-0.0388221	0.203082	0.852639	-0.436862	0.359218	0.961922	0.646061	1.43221
Benign lipoma of head, face and neck	LachnospiraceaeNC2004group	Weighted mode	10	-0.00344722	0.202032	0.986759	-0.39943	0.392535	0.996559	0.670702	1.48073
Benign lipoma of head, face and neck	RuminococcaceaeUCG013	MR Egger	13	-0.19706	0.564084	0.733427	-1.30266	0.908545	0.821142	0.271807	2.48071
Benign lipoma of head, face and neck	RuminococcaceaeUCG013	Weighted median	13	0.111965	0.250225	0.654545	-0.378476	0.602406	1.11847	0.684905	1.82651
Benign lipoma of head, face and neck	RuminococcaceaeUCG013	Inverse variance weighted	13	0.179566	0.189296	0.342825	-0.191455	0.550587	1.1967	0.825757	1.73427
Benign lipoma of head, face and neck	RuminococcaceaeUCG013	Simple mode	13	0.527295	0.438519	0.252381	-0.332201	1.38679	1.69434	0.717343	4.00199
Benign lipoma of head, face and neck	RuminococcaceaeUCG013	Weighted mode	13	-0.163839	0.392919	0.684056	-0.933961	0.606282	0.848878	0.392994	1.8336
Benign lipoma of head, face and neck	FamilyXIIIAD3011group	MR Egger	15	-1.13061	0.902071	0.232154	-2.89866	0.637454	0.322838	0.0550968	1.89166
Benign lipoma of head, face and neck	FamilyXIIIAD3011group	Weighted median	15	0.236576	0.221939	0.286446	-0.198424	0.671575	1.2669	0.820022	1.95732
Benign lipoma of head, face and neck	FamilyXIIIAD3011group	Inverse variance weighted	15	0.160127	0.191923	0.404095	-0.216042	0.536296	1.17366	0.805702	1.70966
Benign lipoma of head, face and neck	FamilyXIIIAD3011group	Simple mode	15	0.559742	0.389516	0.172685	-0.20371	1.32319	1.75022	0.815699	3.75539
Benign lipoma of head, face and neck	FamilyXIIIAD3011group	Weighted mode	15	0.394952	0.35821	0.288806	-0.307139	1.09704	1.48431	0.735549	2.9953
Benign lipoma of head, face and neck	Eubacteriumbrachygroup	MR Egger	11	0.0260432	0.348814	0.942117	-0.657633	0.709719	1.02639	0.518076	2.03342
Benign lipoma of head, face and neck	Eubacteriumbrachygroup	Weighted median	11	-0.203144	0.13267	0.12572	-0.463177	0.0568886	0.816161	0.629281	1.05854
Benign lipoma of head, face and neck	Eubacteriumbrachygroup	Inverse variance weighted	11	-0.210158	0.0962961	0.0290787	-0.398899	-0.021418	0.810456	0.671059	0.97881
Benign lipoma of head, face and neck	Eubacteriumbrachygroup	Simple mode	11	-0.198149	0.206659	0.360259	-0.603201	0.206904	0.820248	0.547058	1.22986
Benign lipoma of head, face and neck	Eubacteriumbrachygroup	Weighted mode	11	-0.198149	0.217103	0.38288	-0.62367	0.227373	0.820248	0.535974	1.2553
Benign lipoma of head, face and neck	Butyricicoccus	MR Egger	9	0.290228	0.490506	0.572662	-0.671163	1.25162	1.33673	0.511114	3.496
Benign lipoma of head, face and neck	Butyricicoccus	Weighted median	9	0.397431	0.279576	0.155156	-0.150537	0.945399	1.488	0.860246	2.57384
Benign lipoma of head, face and neck	Butyricicoccus	Inverse variance weighted	9	0.221988	0.228736	0.331797	-0.226334	0.670311	1.24856	0.797451	1.95485
Benign lipoma of head, face and neck	Butyricicoccus	Simple mode	9	0.357916	0.497362	0.492239	-0.616915	1.33275	1.43035	0.539607	3.79144
Benign lipoma of head, face and neck	Butyricicoccus	Weighted mode	9	0.506667	0.452872	0.295696	-0.380961	1.3943	1.65975	0.683204	4.03214
Benign lipoma of head, face and neck	Alistipes	MR Egger	14	-0.710766	0.928427	0.458732	-2.53048	1.10895	0.491268	0.0796206	3.03118
Benign lipoma of head, face and neck	Alistipes	Weighted median	14	-0.0156802	0.250507	0.95009	-0.506675	0.475314	0.984442	0.602496	1.60852
Benign lipoma of head, face and neck	Alistipes	Inverse variance weighted	14	-0.0604795	0.186165	0.745279	-0.425363	0.304404	0.941313	0.653532	1.35582
Benign lipoma of head, face and neck	Alistipes	Simple mode	14	0.0162602	0.399434	0.968147	-0.76663	0.799151	1.01639	0.464576	2.22365
Benign lipoma of head, face and neck	Alistipes	Weighted mode	14	0.0238203	0.426036	0.956263	-0.811211	0.858852	1.02411	0.44432	2.36045
Benign lipoma of head, face and neck	Lactococcus	MR Egger	11	-0.546602	0.474108	0.278649	-1.47585	0.38265	0.578914	0.228583	1.46617
Benign lipoma of head, face and neck	Lactococcus	Weighted median	11	-0.112306	0.129091	0.384314	-0.365326	0.140713	0.89377	0.693971	1.15109
Benign lipoma of head, face and neck	Lactococcus	Inverse variance weighted	11	-0.0410652	0.0948753	0.665136	-0.227021	0.14489	0.959767	0.796904	1.15591
Benign lipoma of head, face and neck	Lactococcus	Simple mode	11	-0.119685	0.199549	0.561997	-0.510801	0.27143	0.8872	0.600015	1.31184
Benign lipoma of head, face and neck	Lactococcus	Weighted mode	11	-0.110889	0.19538	0.582853	-0.493835	0.272056	0.895038	0.610282	1.31266
Benign lipoma of head, face and neck	Ruminiclostridium5	MR Egger	14	0.101294	0.407106	0.807711	-0.696633	0.899221	1.1066	0.49826	2.45769
Benign lipoma of head, face and neck	Ruminiclostridium5	Weighted median	14	-0.0865451	0.214357	0.686402	-0.506685	0.333595	0.917094	0.60249	1.39598
Benign lipoma of head, face and neck	Ruminiclostridium5	Inverse variance weighted	14	-0.186371	0.159956	0.243963	-0.499884	0.127143	0.829966	0.606601	1.13558
Benign lipoma of head, face and neck	Ruminiclostridium5	Simple mode	14	-0.299435	0.301684	0.339046	-0.890735	0.291865	0.741237	0.410354	1.33892
Benign lipoma of head, face and neck	Ruminiclostridium5	Weighted mode	14	-0.107911	0.258693	0.683382	-0.61495	0.399127	0.897707	0.540668	1.49052
Benign lipoma of head, face and neck	RuminococcaceaeUCG004	MR Egger	12	0.572986	0.794129	0.487112	-0.983508	2.12948	1.77355	0.373997	8.41049
Benign lipoma of head, face and neck	RuminococcaceaeUCG004	Weighted median	12	0.274665	0.187583	0.143132	-0.092999	0.642328	1.31609	0.911194	1.9009
Benign lipoma of head, face and neck	RuminococcaceaeUCG004	Inverse variance weighted	12	0.258922	0.138367	0.0613068	-0.0122764	0.530121	1.29553	0.987799	1.69914
Benign lipoma of head, face and neck	RuminococcaceaeUCG004	Simple mode	12	0.273222	0.286268	0.360372	-0.287863	0.834307	1.31419	0.749864	2.30322
Benign lipoma of head, face and neck	RuminococcaceaeUCG004	Weighted mode	12	0.266617	0.268651	0.342318	-0.259939	0.793173	1.30554	0.771098	2.2104
Benign lipoma of head, face and neck	Turicibacter	MR Egger	13	0.687633	0.538234	0.227705	-0.367305	1.74257	1.989	0.692598	5.71201
Benign lipoma of head, face and neck	Turicibacter	Weighted median	13	0.235708	0.1745	0.176773	-0.106313	0.577728	1.2658	0.899143	1.78198
Benign lipoma of head, face and neck	Turicibacter	Inverse variance weighted	13	0.114003	0.127001	0.369372	-0.13492	0.362925	1.12076	0.873786	1.43753
Benign lipoma of head, face and neck	Turicibacter	Simple mode	13	0.34173	0.298008	0.273851	-0.242366	0.925826	1.40738	0.784769	2.52395
Benign lipoma of head, face and neck	Turicibacter	Weighted mode	13	0.298574	0.273322	0.296107	-0.237136	0.834285	1.34794	0.788884	2.30317
Benign lipoma of head, face and neck	Eubacteriumfissicatenagroup	MR Egger	9	-0.252261	0.675998	0.720067	-1.57722	1.0727	0.777042	0.206549	2.92325
Benign lipoma of head, face and neck	Eubacteriumfissicatenagroup	Weighted median	9	0.162331	0.150305	0.28014	-0.132268	0.456929	1.17625	0.876106	1.57922
Benign lipoma of head, face and neck	Eubacteriumfissicatenagroup	Inverse variance weighted	9	0.164133	0.124865	0.188682	-0.0806018	0.408868	1.17837	0.922561	1.50511
Benign lipoma of head, face and neck	Eubacteriumfissicatenagroup	Simple mode	9	0.183376	0.219102	0.426916	-0.246063	0.612816	1.20127	0.781873	1.84562
Benign lipoma of head, face and neck	Eubacteriumfissicatenagroup	Weighted mode	9	0.187059	0.206769	0.392065	-0.218208	0.592327	1.2057	0.803958	1.80819
Benign lipoma of head, face and neck	Odoribacter	MR Egger	8	-0.139646	0.922944	0.884694	-1.94862	1.66932	0.869666	0.142471	5.30858
Benign lipoma of head, face and neck	Odoribacter	Weighted median	8	-0.89858	0.305586	0.00327665	-1.49753	-0.299632	0.407148	0.223683	0.741091
Benign lipoma of head, face and neck	Odoribacter	Inverse variance weighted	8	-0.581497	0.27714	0.0358867	-1.12469	-0.0383031	0.559061	0.324753	0.962421
Benign lipoma of head, face and neck	Odoribacter	Simple mode	8	-0.976347	0.444991	0.0642901	-1.84853	-0.104165	0.376685	0.157469	0.901077
Benign lipoma of head, face and neck	Odoribacter	Weighted mode	8	-0.976347	0.498464	0.0909923	-1.95334	0.000642199	0.376685	0.1418	1.00064
Benign lipoma of head, face and neck	Coprococcus2	MR Egger	9	1.71778	1.16118	0.182586	-0.558133	3.99368	5.57212	0.572277	54.2544
Benign lipoma of head, face and neck	Coprococcus2	Weighted median	9	0.234865	0.268978	0.382568	-0.292332	0.762062	1.26474	0.74652	2.14269
Benign lipoma of head, face and neck	Coprococcus2	Inverse variance weighted	9	0.0471217	0.236029	0.841759	-0.415494	0.509738	1.04825	0.660014	1.66485
Benign lipoma of head, face and neck	Coprococcus2	Simple mode	9	0.561054	0.565657	0.350313	-0.547634	1.66974	1.75252	0.578317	5.3108
Benign lipoma of head, face and neck	Coprococcus2	Weighted mode	9	0.561054	0.542591	0.331366	-0.502424	1.62453	1.75252	0.605062	5.07604
Benign lipoma of head, face and neck	Eubacteriumrectalegroup	MR Egger	11	-0.12837	0.480537	0.795383	-1.07022	0.813483	0.879528	0.342932	2.25575
Benign lipoma of head, face and neck	Eubacteriumrectalegroup	Weighted median	11	-0.274291	0.241777	0.256592	-0.748174	0.199591	0.760111	0.47323	1.2209
Benign lipoma of head, face and neck	Eubacteriumrectalegroup	Inverse variance weighted	11	-0.276771	0.174745	0.113227	-0.619271	0.0657296	0.758228	0.538337	1.06794
Benign lipoma of head, face and neck	Eubacteriumrectalegroup	Simple mode	11	-0.207858	0.37769	0.594166	-0.948131	0.532416	0.812323	0.387465	1.70304
Benign lipoma of head, face and neck	Eubacteriumrectalegroup	Weighted mode	11	-0.317727	0.336353	0.367114	-0.976979	0.341525	0.727801	0.376447	1.40709
Benign lipoma of head, face and neck	Prevotella9	MR Egger	17	-0.294295	0.317181	0.368178	-0.915971	0.32738	0.745056	0.400128	1.38733
Benign lipoma of head, face and neck	Prevotella9	Weighted median	17	-0.0102278	0.157671	0.948279	-0.319263	0.298808	0.989824	0.726684	1.34825
Benign lipoma of head, face and neck	Prevotella9	Inverse variance weighted	17	-0.036249	0.113273	0.748957	-0.258263	0.185765	0.9644	0.772392	1.20414
Benign lipoma of head, face and neck	Prevotella9	Simple mode	17	-0.236478	0.332888	0.487692	-0.888938	0.415982	0.789403	0.411092	1.51586
Benign lipoma of head, face and neck	Prevotella9	Weighted mode	17	0.357775	0.33058	0.295178	-0.290163	1.00571	1.43014	0.748142	2.73385
Benign lipoma of head, face and neck	Anaerotruncus	MR Egger	14	-0.0714796	0.503603	0.889485	-1.05854	0.915582	0.931015	0.346962	2.49823
Benign lipoma of head, face and neck	Anaerotruncus	Weighted median	14	-0.129535	0.230233	0.573689	-0.580791	0.321721	0.878504	0.559455	1.3795
Benign lipoma of head, face and neck	Anaerotruncus	Inverse variance weighted	14	0.0133346	0.167959	0.936721	-0.315866	0.342535	1.01342	0.729157	1.40851
Benign lipoma of head, face and neck	Anaerotruncus	Simple mode	14	-0.189881	0.409345	0.650416	-0.992197	0.612435	0.827058	0.370761	1.84492
Benign lipoma of head, face and neck	Anaerotruncus	Weighted mode	14	-0.175537	0.329473	0.603174	-0.821303	0.47023	0.839007	0.439858	1.60036
Benign lipoma of head, face and neck	Dialister	MR Egger	12	0.434885	0.764188	0.581856	-1.06292	1.93269	1.54479	0.345445	6.90809
Benign lipoma of head, face and neck	Dialister	Weighted median	12	0.248953	0.221637	0.261332	-0.185455	0.68336	1.28268	0.830726	1.98052
Benign lipoma of head, face and neck	Dialister	Inverse variance weighted	12	0.00824748	0.174631	0.962331	-0.334029	0.350524	1.00828	0.716033	1.41981
Benign lipoma of head, face and neck	Dialister	Simple mode	12	0.247311	0.336373	0.477584	-0.41198	0.906602	1.28058	0.662337	2.47589
Benign lipoma of head, face and neck	Dialister	Weighted mode	12	0.225941	0.332509	0.510865	-0.425777	0.877659	1.2535	0.653262	2.40526
Benign lipoma of head, face and neck	Roseburia	MR Egger	16	-0.0107782	0.531659	0.984112	-1.05283	1.03127	0.98928	0.348949	2.80464
Benign lipoma of head, face and neck	Roseburia	Weighted median	16	0.237341	0.235852	0.314264	-0.224929	0.699612	1.26787	0.798573	2.01297
Benign lipoma of head, face and neck	Roseburia	Inverse variance weighted	16	0.0510965	0.178073	0.774157	-0.297926	0.400119	1.05242	0.742356	1.492
Benign lipoma of head, face and neck	Roseburia	Simple mode	16	0.436379	0.378008	0.26639	-0.304517	1.17728	1.5471	0.73748	3.24552
Benign lipoma of head, face and neck	Roseburia	Weighted mode	16	0.37053	0.321694	0.267428	-0.259991	1.00105	1.4485	0.771059	2.72114
Benign lipoma of head, face and neck	Coprobacter	MR Egger	14	-0.0411476	0.34689	0.90754	-0.721051	0.638756	0.959687	0.486241	1.89412
Benign lipoma of head, face and neck	Coprobacter	Weighted median	14	-0.100136	0.144926	0.4896	-0.384191	0.183919	0.904714	0.681002	1.20192
Benign lipoma of head, face and neck	Coprobacter	Inverse variance weighted	14	0.0247622	0.106071	0.815413	-0.183137	0.232661	1.02507	0.832654	1.26195
Benign lipoma of head, face and neck	Coprobacter	Simple mode	14	-0.172309	0.245329	0.494841	-0.653155	0.308537	0.841719	0.520402	1.36143
Benign lipoma of head, face and neck	Coprobacter	Weighted mode	14	-0.158118	0.248983	0.53641	-0.646123	0.329888	0.853749	0.524073	1.39081
Benign lipoma of head, face and neck	Ruminococcusgnavusgroup	MR Egger	11	0.215053	0.561834	0.710774	-0.886141	1.31625	1.23993	0.412244	3.7294
Benign lipoma of head, face and neck	Ruminococcusgnavusgroup	Weighted median	11	0.124879	0.150176	0.405663	-0.169466	0.419224	1.13301	0.844115	1.52078
Benign lipoma of head, face and neck	Ruminococcusgnavusgroup	Inverse variance weighted	11	0.0652523	0.117211	0.577727	-0.164481	0.294986	1.06743	0.848334	1.34311
Benign lipoma of head, face and neck	Ruminococcusgnavusgroup	Simple mode	11	0.146013	0.230534	0.540707	-0.305834	0.59786	1.15721	0.736509	1.81822
Benign lipoma of head, face and neck	Ruminococcusgnavusgroup	Weighted mode	11	0.141389	0.217795	0.530847	-0.28549	0.568268	1.15187	0.751646	1.76521
Benign lipoma of head, face and neck	Lactobacillus	MR Egger	8	-0.113378	0.321506	0.736411	-0.74353	0.516775	0.892813	0.475433	1.67661
Benign lipoma of head, face and neck	Lactobacillus	Weighted median	8	-0.105675	0.160711	0.510828	-0.420669	0.209318	0.899717	0.656608	1.23284
Benign lipoma of head, face and neck	Lactobacillus	Inverse variance weighted	8	-0.00115478	0.125062	0.992633	-0.246277	0.243967	0.998846	0.781706	1.2763
Benign lipoma of head, face and neck	Lactobacillus	Simple mode	8	-0.118221	0.258453	0.661229	-0.624789	0.388347	0.8885	0.535374	1.47454
Benign lipoma of head, face and neck	Lactobacillus	Weighted mode	8	-0.154519	0.220132	0.505379	-0.585977	0.276939	0.856827	0.556562	1.31909
Benign lipoma of head, face and neck	Desulfovibrio	MR Egger	10	0.227422	0.447654	0.62514	-0.649979	1.10482	1.25536	0.522057	3.01869
Benign lipoma of head, face and neck	Desulfovibrio	Weighted median	10	0.0463658	0.191163	0.808357	-0.328313	0.421045	1.04746	0.720137	1.52355
Benign lipoma of head, face and neck	Desulfovibrio	Inverse variance weighted	10	0.0216738	0.151524	0.88626	-0.275314	0.318662	1.02191	0.759334	1.37529
Benign lipoma of head, face and neck	Desulfovibrio	Simple mode	10	0.0205083	0.299166	0.946846	-0.565857	0.606874	1.02072	0.567873	1.83469
Benign lipoma of head, face and neck	Desulfovibrio	Weighted mode	10	0.0905222	0.283357	0.756666	-0.464858	0.645902	1.09475	0.628224	1.90771
Benign lipoma of head, face and neck	Bifidobacterium	MR Egger	14	0.319865	0.471841	0.51069	-0.604944	1.24467	1.37694	0.546105	3.4718
Benign lipoma of head, face and neck	Bifidobacterium	Weighted median	14	0.138502	0.211918	0.513392	-0.276857	0.553862	1.14855	0.758163	1.73996
Benign lipoma of head, face and neck	Bifidobacterium	Inverse variance weighted	14	0.151108	0.175465	0.389136	-0.192804	0.495021	1.16312	0.824644	1.64053
Benign lipoma of head, face and neck	Bifidobacterium	Simple mode	14	0.13758	0.341527	0.693614	-0.531813	0.806973	1.14749	0.587539	2.24111
Benign lipoma of head, face and neck	Bifidobacterium	Weighted mode	14	0.129815	0.27461	0.644246	-0.408419	0.66805	1.13862	0.6647	1.95043
Benign lipoma of head, face and neck	Senegalimassilia	MR Egger	6	0.207393	1.24598	0.875878	-2.23473	2.64952	1.23047	0.107021	14.1472
Benign lipoma of head, face and neck	Senegalimassilia	Weighted median	6	0.234838	0.241623	0.331091	-0.238743	0.708418	1.2647	0.787618	2.03078
Benign lipoma of head, face and neck	Senegalimassilia	Inverse variance weighted	6	0.213558	0.261105	0.413414	-0.298207	0.725322	1.23807	0.742147	2.0654
Benign lipoma of head, face and neck	Senegalimassilia	Simple mode	6	0.2189	0.386814	0.595911	-0.539256	0.977056	1.24471	0.583182	2.65662
Benign lipoma of head, face and neck	Senegalimassilia	Weighted mode	6	0.257213	0.377996	0.526436	-0.483659	0.998085	1.29332	0.616524	2.71308
Benign lipoma of head, face and neck	Adlercreutzia	MR Egger	12	-0.047559	0.646738	0.942829	-1.31517	1.22005	0.953554	0.26843	3.38735
Benign lipoma of head, face and neck	Adlercreutzia	Weighted median	12	-0.00107677	0.176559	0.995134	-0.347133	0.34498	0.998924	0.706711	1.41196
Benign lipoma of head, face and neck	Adlercreutzia	Inverse variance weighted	12	0.0319965	0.130999	0.807037	-0.224762	0.288755	1.03251	0.798707	1.33476
Benign lipoma of head, face and neck	Adlercreutzia	Simple mode	12	-0.151896	0.295182	0.617026	-0.730452	0.426661	0.859078	0.481691	1.53213
Benign lipoma of head, face and neck	Adlercreutzia	Weighted mode	12	-0.157351	0.297485	0.607357	-0.740422	0.42572	0.854404	0.476913	1.53069
Benign lipoma of head, face and neck	Ruminococcusgauvreauiigroup	MR Egger	13	-0.407133	0.850376	0.641479	-2.07387	1.25961	0.665556	0.125698	3.52403
Benign lipoma of head, face and neck	Ruminococcusgauvreauiigroup	Weighted median	13	0.0879318	0.227572	0.699207	-0.358109	0.533972	1.09191	0.698997	1.70569
Benign lipoma of head, face and neck	Ruminococcusgauvreauiigroup	Inverse variance weighted	13	0.207257	0.192783	0.282341	-0.170599	0.585112	1.2303	0.84316	1.79519
Benign lipoma of head, face and neck	Ruminococcusgauvreauiigroup	Simple mode	13	-0.191751	0.38183	0.624623	-0.940138	0.556636	0.825513	0.390574	1.74479
Benign lipoma of head, face and neck	Ruminococcusgauvreauiigroup	Weighted mode	13	-0.112999	0.357441	0.757332	-0.813584	0.587585	0.893151	0.443267	1.79964
Benign lipoma of head, face and neck	Victivallis	MR Egger	12	0.508905	0.650967	0.452464	-0.766991	1.7848	1.66347	0.464408	5.95839
Benign lipoma of head, face and neck	Victivallis	Weighted median	12	0.015487	0.118323	0.895864	-0.216426	0.2474	1.01561	0.805392	1.28069
Benign lipoma of head, face and neck	Victivallis	Inverse variance weighted	12	0.0514376	0.096187	0.592811	-0.137089	0.239964	1.05278	0.871893	1.2712
Benign lipoma of head, face and neck	Victivallis	Simple mode	12	-0.0744591	0.223469	0.745251	-0.512459	0.36354	0.928245	0.599021	1.43841
Benign lipoma of head, face and neck	Victivallis	Weighted mode	12	-0.0567377	0.227632	0.807759	-0.502897	0.389421	0.944842	0.604776	1.47613
Benign lipoma of head, face and neck	Coprococcus1	MR Egger	14	-0.190044	0.411816	0.652709	-0.997202	0.617115	0.826923	0.36891	1.85357
Benign lipoma of head, face and neck	Coprococcus1	Weighted median	14	-0.243681	0.21447	0.255873	-0.664043	0.176681	0.783737	0.514766	1.19325
Benign lipoma of head, face and neck	Coprococcus1	Inverse variance weighted	14	-0.120019	0.158119	0.447829	-0.429932	0.189894	0.886904	0.650554	1.20912
Benign lipoma of head, face and neck	Coprococcus1	Simple mode	14	0.194761	0.359204	0.596852	-0.509279	0.898801	1.21502	0.600929	2.45666
Benign lipoma of head, face and neck	Coprococcus1	Weighted mode	14	-0.248695	0.314118	0.442728	-0.864366	0.366976	0.779818	0.421318	1.44336
Benign lipoma of head, face and neck	Eubacteriumoxidoreducensgroup	MR Egger	6	0.792373	0.610006	0.263775	-0.403239	1.98798	2.20863	0.668152	7.30081
Benign lipoma of head, face and neck	Eubacteriumoxidoreducensgroup	Weighted median	6	0.0259353	0.196841	0.895176	-0.359873	0.411744	1.02627	0.697765	1.50945
Benign lipoma of head, face and neck	Eubacteriumoxidoreducensgroup	Inverse variance weighted	6	-0.060813	0.169742	0.720143	-0.393507	0.271881	0.940999	0.674687	1.31243
Benign lipoma of head, face and neck	Eubacteriumoxidoreducensgroup	Simple mode	6	0.137796	0.340214	0.702204	-0.529023	0.804615	1.14774	0.58918	2.23584
Benign lipoma of head, face and neck	Eubacteriumoxidoreducensgroup	Weighted mode	6	0.167506	0.322781	0.625941	-0.465144	0.800156	1.18235	0.628044	2.22589
Benign lipoma of head, face and neck	Fusicatenibacter	MR Egger	18	0.17092	0.705037	0.811529	-1.21095	1.55279	1.1864	0.297914	4.72464
[truncated: 325 more rows]
